# Supplementary material for: Dissection of the Caenorhabditis elegans Microprocessor
Source: Nucleic Acids Res. 2023 Jan 4;51(4):1512–27. doi: 10.1093/nar/gkac1170 (PMC9976908; doi:10.1093/nar/gkac1170)
Supplement: gkac1170_Supplemental_Files [file gkac1170_supplemental_files.zip › Supplementary Tables.xlsx]

## Sheet: Supplementary Table S1
Supplementary Table S1. The primer sequences used in mutagenesis
Mutagenesis primer	Sequence (5'-3')	Template	Cloning method	Resulting plasmid
F-cDrosha-Δbeta	GAAGAACGTGCACAGACATATACAG	pXab-cDrosha (pXab-cel-DROSHA (32))	In-fusion cloning (Takara)	pXab-cDrosha-Δbeta
R-cDrosha-Δbeta	CTGTGCACGTTCTTCATCTCTCTC
F-cDrosha-ΔdsRBD	AGCGAGAAATGGAATATGAGCTTTTCGAAGA	pXab-cDrosha	In-fusion cloning (Takara)	pXab-cDrosha-ΔdsRBD
R-cDrosha-ΔdsRBD	ATTCCATTTCTCGCTTTCGATAAAGTGT
F-cDrosha-Δbelt	GGTGTTTATAATCTGAAGCTTCGG	pXab-cDrosha	In-fusion cloning (Takara)	pXab-cDrosha-Δbelt
R-cDrosha-Δbelt	CAGATTATAAACACCACTGCT
F-SalI-NLS-cPa2	ATAGTCGACATGCCCAAGAAAAAGAGGAAGGTGACATATGGAAGTTTTTTG	pXG-cPasha (pXab-cel-PASH-1 (32))	Sall and NotI digestion and T4 DNA ligation (NEB)	pXG-NLS-cPa2
R-NotI-NLS-cPa2	AATGCGGCCGCTATGGTGATGGTGATGGTGATGGT
F-hDGCR8-Rhed insert	GCTCCAATGACCAAGATTAAAAC	pXG-hDGCR8 (pXG-DGCR8 (34))	In-fusion cloning (Takara)	pXG-Pasha-hRhed
R-hDGCR8-Rhed insert	TGGATTTATAGTCCTGAATTTTTTC
F-Pasha-hRhed vector	AGGACTATAAATCCAGCTGAAAAAG	pXG-cPasha
R-Pasha-hRhed vector	CTTGGTCATTGGAGCCCGAATTTG
F-hDGCR8-linker insert	CGATACTGGGCTGAGCGGCGGCAA	pXG-hDGCR8	In-fusion cloning (Takara)	pXG-Pasha-hlinker
R-hDGCR8-linker insert	GACAGTGGTTTTCCCGTTGGGGTTA
F-Pasha-hlinker vector	GGGAAAACCACTGTCGCTGTATTG	pXG-cPasha
R-Pasha-hlinker vector	CTCAGCCCAGTATCGATGCACCGTA
F-hDGCR8-dsRBD insert	GGAAAATCCGAGGTCTGCATCCTG	pXG-hDGCR8	In-fusion cloning (Takara)	pXG-Pasha-hdsRBD
R-hDGCR8-dsRBD insert	TCCATATGTGTGCAGCAGCTGAAGG
F-Pasha-hdsRBD vector	CTGCACACATATGGAAGTTTTTTG	pXG-cPasha
R-Pasha-hdsRBD vector	GACCTCGGATTTTCCCATAGGATTT

## Sheet: Supplementary Table S2
Supplementary Table S2. Primer sequences used in pri-miRNA synthesis
Pri-miRNAs	Primer name	Primer sequence (5'-3')	Method
cel-pri-mir-80	F-T7-cel-pri-mir-80	TAATACGACTCACTATAGGG ATTCCTTTTTCAATGGACACTCGTTCGCTCAGCTTTCGACATGATTCTGAACAATCC	1 cycle extension using Klenow fragment (Thermo Scientific)
	R-cel-pri-mir-80	TGTGAATGTGGATATCTCTGATCATTCGGCTTTCAACTAATGATCTCAACAACATGGGCTTGCGGATTGTTCAGAATC
cel-pri-mir-81	F-T7-cel-pri-mir-81	TAATACGACTCACTATAGGG CATAAAATCAGTGCCATCGTGCCCAACAGTCGGTTTTCACCGTGATCTGAGAGCAAT	1 cycle extension using Klenow fragment (Thermo Scientific)
	R-cel-pri-mir-81	TTTCGCAAAAGCCCGTAGACCAACAACTAGCTTTCACGATGATCTCAGAAAAGCATTTTTGGATTGCTCTCAGATCA
cel-pri-mir-82	F-T7-cel-pri-mir-82	TAATACGACTCACTATAGGG TGAACTCATGAAATAGGTTCTTTTAGCAACCGGTTTTCTCTGTGATCTACAGAATGA	1 cycle extension using Klenow fragment (Thermo Scientific)
	R-cel-pri-mir-82	TTCTTGATAAGAGTTCATAAAAACAACTGGCTTTCACGATGATCTCAGACGATTAGCTGTCATTCTGTAGATCA
cel-pri-mir-2209a	F-T7-cel-pri-mir-2209a	TAATACGACTCACTATAGGG ATCCAACAACCATGACTCTCAGGAATGGTGAGTGTAACCACTCTTCTCCTTCCGAGT	1 cycle extension using Klenow fragment (Thermo Scientific)
	R-cel-pri-mir-2209a	TATGAATAAGGACTCTTACTAATAATGTAGTGTAACCGCTGATCTCTTCTCGATAATCAATACTCGGAAGGAGAAG
cel-pri-mir-2209b	F-T7-cel-pri-mir-2209b	TAATACGACTCACTATAGGG CCTGAACAGCCCTGGCTCCCGGGAATGGTGAGTGTAACAACTCTTCTCCTTCCGAAA	1 cycle extension using Klenow fragment (Thermo Scientific)
	R-cel-pri-mir-2209b	CCTGGTGGAGACTCCCTACCAATGGTGAAGCACAACCGCTCATCTCTTCTCGATTATTGGTTTTCGGAAGGAGAAG
cel-pri-mir-2209c	F-T7-cel-pri-mir-2209c	TAATACGACTCACTATAGGG ATTCCGGAAAAACCATGCCTCCCAATGGTGAGTGTAACCGCACGTCTTGTTTCAAAA	1 cycle extension using Klenow fragment (Thermo Scientific)
	R-cel-pri-mir-2209c	ATATTAATCAGACTCCAACCAATAATGTAGTGTAACCGGTGGTCTTTTTCCATATATTGAGTTTTGAAACAAGACG
cel-pri-mir-48	F-T7-cel-pri-mir-48	TAATACGACTCACTATAGGG TCAATTAACCAATTGAAACTCCCGGGAACTTGAGGTAGGCTCAGTAGATGCGAATTG	1 cycle extension using Klenow fragment (Thermo Scientific)
	R-cel-pri-mir-48	AAAACAATACCGTAAACTCTGGGAATGCGAGCTAGGCTGGTGGATGTGAGATACCGTTCAATTCGCATCTACT
cel-pri-mir-84	F-T7-cel-pri-mir-84	TAATACGACTCACTATAGGG ACTATTCATCATACGTCTGCCTGTGGCATCTGAGGTAGTATGTAATATTGTAGACTG	1 cycle extension using Klenow fragment (Thermo Scientific)
	R-cel-pri-mir-84	AACATATACATGTCTCAACAGAACAGCCGAGTTAGTTGAAACATTGTGGACATTATAGACAGTCTACAATATTA
cel-pri-mir-241	F-T7-cel-pri-mir-241	TAATACGACTCACTATAGGG TTTTGTACCAAACCGCGGGGGTGTCAAAGTTGAGGTAGGTGCGAGAAATGACGGCAT	1 cycle extension using Klenow fragment (Thermo Scientific)
	R-cel-pri-mir-241	AAAAAAATAGCGTAGCCATGTCACAGATGAAGCAGCTGAGAGACAATGAACGATTACTATATGGATGCCGTCATTTCTC
cel-pri-mir-1	F-T7-cel-pri-mir-1	TAATACGACTCACTATAGGG CGCTATATTCAAAGTGACCGTACCGAGCTGCATACTTCCTTACATGCCCATACTATA	1 cycle extension using Klenow fragment (Thermo Scientific)
	R-cel-pri-mir-1	CCATTAAAACACTACCACCCCGTTCTACATACTTCTTTACATTCCATATCCATTTATGATATAGTATGGGCATG
cel-pri-mir-2	F-T7-cel-pri-mir-2	TAATACGACTCACTATAGGG TTCGACGAATCTAAACAGTATACAGAAAGCCATCAAAGCGGTGGTTGATGTGTTGCA	1 cycle extension using Klenow fragment (Thermo Scientific)
	R-cel-pri-mir-2	ATAAAAAATTACAGTGCAACAGGCAGCACATCAAAGCTGGCTGTGATATGAAAGTCATAATTTGCAACACATCAACC
cel-pri-mir-43	F-T7-cel-pri-mir-43	TAATACGACTCACTATAGGG AAGGGGTAACTATTGGCACTAGTCGCCCGTGACATCAAGAAACTAGTGATTATGCCA	1 cycle extension using Klenow fragment (Thermo Scientific)
	R-cel-pri-mir-43	AGAGGCCTTAAACTCAGCACCGCCCGCGACAGCAAGTAAACTGTGATATGTCCCTGTGGTTTGGCATAATCACTAG
cel-pri-mir-797	F-T7-cel-pri-mir-797	TAATACGACTCACTATAGGG TCGAGCACGATGACCCCGTCCAATGGACGATATCACAGCAATCACAATGAGAAGAAT	1 cycle extension using Klenow fragment (Thermo Scientific)
	R-cel-pri-mir-797	AATATAAAACTTTCCATTCAAATACGATTTCACAGAAACCAATGAAAAGAGTATCTAGATGTATTCTTCTCATTGTG
cel-pri-mir-75	F-T7-cel-pri-mir-75	TAATACGACTCACTATAGGG TTTCTACTTTCTTGTTGCTTTGAAGAATTGCAGTCGGTTGCAAGCTTAAATACAAAT	1 cycle extension using Klenow fragment (Thermo Scientific)
	R-cel-pri-mir-75	CTTTTTTCAACTGCTCTTTCAGACTTGAAGCCGGTTGGTAGCTTTAATAACAATTCGGATTTGTATTTAAGCT
cel-pri-mir-79	F-T7-cel-pri-mir-79	TAATACGACTCACTATAGGG TAAGTTGAAATTAGTAGACATTCTCCGATCTTTGGTGATTCAGCTTCAATGATTGG	1 cycle extension using Klenow fragment (Thermo Scientific)
	R-cel-pri-mir-79	AAAAGAACTGTAGATCAAGACGCCGAGCTTTGGTAACCTAGCTTTATGAAAGAAACCTGTAGCCAATCATTGAAGCT
cel-pri-mir-244	F-T7-cel-pri-mir-244	TAATACGACTCACTATAGGG ATTTTAATTTTTTCCCTCCATATCTCAATCTCTTTGGTTGTACAAAGTGGTATGGCT	1 cycle extension using Klenow fragment (Thermo Scientific)
	R-cel-pri-mir-244	AATGAAAAAGCCTACAAAATCTCAATTCCTTTAGCTGAAAAGCAGTATGTGCTTATTCGATGAGCCATACCACTTTG
cel-pri-mir-57	F-T7-cel-pri-mir-57	TAATACGACTCACTATAGGG AAGGTATGTGAACTCATCGACATGCTCGTCTACCCTGTAGATCGAGCTGTGTGTTTG	1 cycle extension using Klenow fragment (Thermo Scientific)
	R-cel-pri-mir-57	TATTCATAAATCTTCGGTTTGTTCGTGCACCTTGTAGTCTAGCTCGTGTATGATTGTTTCAAACACACAGCTCG
cel-pri-mir-51	F-T7-cel-pri-mir-51	TAATACGACTCACTATAGGG TTGCCTGCTCACTTGTCCGAAAAGTCCGTCTACCCGTAGCTCCTATCCATGTTACTG	1 cycle extension using Klenow fragment (Thermo Scientific)
	R-cel-pri-mir-51	CCCAGCTTCATGACCCTACTCGCCGTGCACCTGTACCTGCTTCCATGTTCACTTTTTGACCAGTAACATGGATAG
cel-lin-4	F-T7-cel-lin-4	TAATACGACTCACTATAGGG TTGGTTTATGAGTTTATGCTTCCGGCCTGTTCCCTGAGACCTCAAGTGTGAGTGTAC	1 cycle extension using Klenow fragment (Thermo Scientific)
	R-cel-lin-4	AAAAAAGATCTGCTCAAACCGTCCTGGTACCCGGAGAGCCCAGGTGTGAAGCATCAATAGTACACTCACACTTG
cel-pri-mir-237	F-T7-cel-pri-mir-237	TAATACGACTCACTATAGGG CAAGCTGTTCAAAACTTCTACATTGCGTGGTCCCTGAGAATTCTCGAACAGCTTCAA	1 cycle extension using Klenow fragment (Thermo Scientific)
	R-cel-pri-mir-237	GTTCCCAAGTGATCTTCTATTGTTTGGTCCTTGACAAAACTCGACAGCTTGAACACTTTGAAGCTGTTCGAG
cel-pri-mir-83	F-T7-cel-pri-mir-83	TAATACGACTCACTATAGGG TTATTCAATTTAAAAGCACCACTCGGAACCACTGAATTTATGTGTGTACTTGACGGC	1 cycle extension using Klenow fragment (Thermo Scientific)
	R-cel-pri-mir-83	ATACAGAATAGCTCTCGACGCGAAATTACTGAATTTATATGGTGCTAGATCGATGCTCTTGTTGGCCGTCAAGTACACA
cel-pri-mir-34	F-T7-cel-pri-mir-34	TAATACGACTCACTATAGGG CTATTATTCTTATAACGGACAATGCTCGAGAGGCAGTGTGGTTAGCTGGTTGCATAT	1 cycle extension using Klenow fragment (Thermo Scientific)
	R-cel-pri-mir-34	TGTTCAAAGATGGACGACATGTTCGGGGTGGCAGTGAAGGTAGCCGTTGTCAAGGAAATATGCAACCAGCTA
cel-pri-mir-35	F-T7-cel-pri-mir-35	TAATACGACTCACTATAGGG AACTATTATTCTCGGATCAGATCGAGCCATTGCTGGTTTCTTCCACAGTGGTACTTT	1 cycle extension using Klenow fragment (Thermo Scientific)
	R-cel-pri-mir-35	TGGAGCAAGTGGAAAAGATCGAGCCACTGCTAGTTTCCACCCGGTGATAGTTCTAATGGAAAGTACCACTGTGG
cel-pri-mir-37	F-T7-cel-pri-mir-37	TAATACGACTCACTATAGGG TAAAATCGATTCTAGAAACCCTTGGACCAGTGTGGGTGTCCGTTGCGGTGCTACATT	1 cycle extension using Klenow fragment (Thermo Scientific)
	R-cel-pri-mir-37	GGCTCACAGAGAAACCACGAGGACCACTGCAAGTGTTCACCCGGTGATACAGATTAGAGAATGTAGCACCGCAA
cel-pri-mir-38	F-T7-cel-pri-mir-38	TAATACGACTCACTATAGGG CTCGTGGTTTCTCTGTGAGCCAGGTCCTGTTCCGGTTTTTTCCGTGGTGATAACGCA	1 cycle extension using Klenow fragment (Thermo Scientific)
	R-cel-pri-mir-38	GAAATCGGAATGAGTCACAGGTCCTACTCCAGTTTTTCTCCCGGTGATAGAGACTTTTGGATGCGTTATCACCACG
cel-pri-mir-39	F-T7-cel-pri-mir-39	TAATACGACTCACTATAGGG ATTATTGAATTCCTGATATACCGAGAGCCCAGCTGATTTCGTCTTGGTAATAAGCTC	1 cycle extension using Klenow fragment (Thermo Scientific)
	R-cel-pri-mir-39	ACAGGAGGTTCGGAGACACCAGAGCCAAGCTGATTTACACCCGGTGATAATCTCAATGACGAGCTTATTACCAAG
cel-pri-mir-40	F-T7-cel-pri-mir-40	TAATACGACTCACTATAGGG TGGTGTCTCCGAACCTCCTGTCCGCACCTCAGTGGATGTATGCCATGATGATAAGAT	1 cycle extension using Klenow fragment (Thermo Scientific)
	R-cel-pri-mir-40	TATCAAATGCACCTGTACCCGCACCTTAGCTGATGTACACCCGGTGATAGGATTTCTGATATCTTATCATCATGG
cel-pri-mir-41	F-T7-cel-pri-mir-41	TAATACGACTCACTATAGGG AGTTATTTTTAAGTGGGTCCCAGAGACCTTGGTGGTTTTTCTCTGCAGTGATAGATA	1 cycle extension using Klenow fragment (Thermo Scientific)
	R-cel-pri-mir-41	AAAAAAGAGCAGGAGGCTCCAGACCTAGGTGATTTTTCACCCGGTGATAGCGAGTTGTTAGAAGTATCTATCACTGCAG
cel-pri-mir-42	F-T7-cel-pri-mir-42	TAATACGACTCACTATAGGG TAAAATCCCCATAAACCCTTCGCGGACCTTTGTGGGTGTTTGCTTTTTCGGTGAAGT	1 cycle extension using Klenow fragment (Thermo Scientific)
	R-cel-pri-mir-42	GCCAATAGTTACCCCTTTTTGGACCTCTGTAGATGTTAACCCGGTGAAGAAGAAGCTACGGAAGACAACTTCACCGAAAAAG
cel-pri-mir-52	F-T7-cel-pri-mir-52	TAATACGACTCACTATAGGG CATATTCATGTTCTTCCAACTCTAACAGTCCACCCGTACATATGTTTCCGTGCTTGA	1 cycle extension using Klenow fragment (Thermo Scientific)
	R-cel-pri-mir-52	AAAAAAGACCCAACTTCAATAACCGGCTACCCTTTCATTGTAACGTGATTGAGCTTCGCTGTCAAGCACGGAAACA
cel-pri-mir-55	F-T7-cel-pri-mir-55	TAATACGACTCACTATAGGG CATGTCTAGATTTGGAACTTAATGGGACTCGGCAGAAACCTATCGGTTATACTTTT	1 cycle extension using Klenow fragment (Thermo Scientific)
	R-cel-pri-mir-55	TGAAGCGCCAAACAGGAATAAGGGGCTCAGCAGAAACTTATACGGGTATAGCATATCCAAAAAGTATAACCGAT
cel-pri-mir-56	F-T7-cel-pri-mir-56	TAATACGACTCACTATAGGGTGAGTTGGAACGGAGCCAGTGTCTGTTCTTGGCGGATCCATTTTGGGTTGTACCTC	1 cycle extension using Klenow fragment (Thermo Scientific)
	R-cel-pri-mir-56	TGGGCAAAGTGGTGCACAGTCGGTTCTCAGCGGAAACATTACGGGTACCGTCAAATTTAGGATGAGGTACAACCCAAA
cel-pri-mir-62	F-T7-cel-pri-mir-62	TAATACGACTCACTATAGGG ATTGACCCATGTACTCCGGCTATAGTGAGGTGAGTTAGATCTCATATCCTTCCGCA	1 cycle extension using Klenow fragment (Thermo Scientific)
	R-cel-pri-mir-62	CACTGTCTTTGGGATGTTGAACAACCTGTAAGCTAGATTACATATCATTTCCATTTTGCGGAAGGATATGA
cel-pri-mir-64	F-T7-cel-pri-mir-64	TAATACGACTCACTATAGGG CTGAACCTCCTCCCCGCTGACCTCGCCGAATATGACACTGAAGCGTTACCGAACCGT	1 cycle extension using Klenow fragment (Thermo Scientific)
	R-cel-pri-mir-64	CATAATACTTAACTGGCGCTAGCCGAGCATGCCACTGATCGTTGCACCGAATCCAGGTGTGGGAAAACGGTTCGGTAACGC
cel-pri-mir-65	F-T7-cel-pri-mir-65	TAATACGACTCACTATAGGG TGCTCTTGGAGCCATGGAGCCTTCGCCGATTATGACACTGAAGCGTAACCGAACACC	1 cycle extension using Klenow fragment (Thermo Scientific)
	R-cel-pri-mir-65	GTTTTTTAATGGAGCCAACGCGCCGAGCATGGCACTGCGCGTAGCAGAATCTCAAAATATGGTGTTCGGTTACGC
cel-pri-mir-66	F-T7-cel-pri-mir-66	TAATACGACTCACTATAGGG CCATTAAAAAACGGCCACAAAAATGCCATACATGACACTGATTAGGGATGTGATGAA	1 cycle extension using Klenow fragment (Thermo Scientific)
	R-cel-pri-mir-66	TCACCAACTACAACCACATACGCCATGTTTGACACCGTTAGGAATTTGATCGGGATCTTAACATTCATCACATCCCTA
cel-pri-mir-70	F-T7-cel-pri-mir-70	TAATACGACTCACTATAGGG TTTTATTCAAAATAAAACGATGAAAACTATCGAAATACTATCGACGAATAACACTTA	1 cycle extension using Klenow fragment (Thermo Scientific)
	R-cel-pri-mir-70	AATAATGGAATAAACAATTCAAACTATGGAAACACCAACGACGTATTACATTTCTTCATAAGTGTTATTCGTC
cel-pri-mir-71	F-T7-cel-pri-mir-71	TAATACGACTCACTATAGGG TCACACACAGAGGTTGTCTGCTCTGAACGATGAAAGACATGGGTAGTGAGACGTCGG	1 cycle extension using Klenow fragment (Thermo Scientific)
	R-cel-pri-mir-71	ACAGCTTCCAGGTCACGATCCCGACGGCGAAAAACAGAATAGTGATACGACGAGGCTCCGACGTCTCACTAC
cel-pri-mir-73	F-T7-cel-pri-mir-73	TAATACGACTCACTATAGGG ATTTATTCCAGTGAGAGTCCCACACACGACTGGACTTCCATATCGAGCCACAGCTAT	1 cycle extension using Klenow fragment (Thermo Scientific)
	R-cel-pri-mir-73	GGATGTTGGTCTCCATAAACGCACAACTGAACTGCCTACATCTTGCCAGCAAATTCGTTGATAGCTGTGGCTCGA
cel-pri-mir-76	F-T7-cel-pri-mir-76	TAATACGACTCACTATAGGG CTCAGGTAAGATAAAATTTCAGCTCCTGTCTGGGCTTCACAATAGTCGAATACCTTA	1 cycle extension using Klenow fragment (Thermo Scientific)
	R-cel-pri-mir-76	TAAGCAAACTTCTTTCTCACCCCCATCAAGGCTTCATCAACAACGAATATCCAAATTTTGAAATTTAAGGTATTCGACTA
cel-pri-mir-85	F-T7-cel-pri-mir-85	TAATACGACTCACTATAGGG TCGTATTCTATAGAATTTTGGCGTCGGAGCCCGATTTTTCAATAGTTTGAAACCAGT	1 cycle extension using Klenow fragment (Thermo Scientific)
	R-cel-pri-mir-85	GATCATGTAAGAATTCATTTTCAGAGCACGACTTTTCAAATACTTTGTAACCATTTATGTGTACACTGGTTTCAAACTA
cel-pri-mir-87	F-T7-cel-pri-mir-87	TAATACGACTCACTATAGGG TCATCCTCAACACAGGTTGTGCCATCCGGCCGCCTGATACTTTCGTCTCAACCTCGC	1 cycle extension using Klenow fragment (Thermo Scientific)
	R-cel-pri-mir-87	TTAGGCAAAGTATGGGTGTGTTCCGGCACACCTGAAACTTTGCTCACCTACGACCAATCTGACAGCGAGGTTGAGACGA
cel-pri-mir-233	F-T7-cel-pri-mir-233	TAATACGACTCACTATAGGG AAATGCCCCTTATATAGCATCTTTCTGTCTCGCCCATCCCGTTGCTCCAATATTCT	1 cycle extension using Klenow fragment (Thermo Scientific)
	R-cel-pri-mir-233	CGGACAAAAAGCAGCCATCAGTCTATCCCGCACATGCGCATTGCTCAATAATCACTTGTTGTTAGAATATTGGAGCAA
cel-pri-mir-90	F-T7-cel-pri-mir-90	TAATACGACTCACTATAGGG CATTTCTAACAAAACGGGCGCCATTTCGAGCGGCTTTCAACGACGATATCAACCGAC	1 cycle extension using Klenow fragment (Thermo Scientific)
	R-cel-pri-mir-90	AAGAAAACCTGTGGCATCCAATTCAAGGGGCATTCAAACAACATATCAACACGCAAAAGTGTGAGTTGTCGGTTGATATCGT
cel-pri-mir-235	F-T7-cel-pri-mir-235	TAATACGACTCACTATAGGG TGCTGAAAATCGTCCGAAGATATCAGGATCAGGCCTTGGCTGATTGCAAAATTGTTC	1 cycle extension using Klenow fragment (Thermo Scientific)
	R-cel-pri-mir-235	AATTCAGCTTCGCCTTACTCTCAGATCAGGCCGGGGAGAGTGCAATATTTAATTTTCACGGTGAACAATTTTGCAAT
cel-pri-mir-228	F-T7-cel-pri-mir-228	TAATACGACTCACTATAGGG CGAGACATTTTCCTCCTTATCCCGTTCGCAATGGCACTGCATGAATTCACGGCTAT	1 cycle extension using Klenow fragment (Thermo Scientific)
	R-cel-pri-mir-228	TACTTCATTAACCTCATCACCGTCCGCTATGGTACCGTATGATCCGCGGTCTGTCGTTATGCATAGCCGTGAATTCA
cel-pri-mir-234	F-T7-cel-pri-mir-234	TAATACGACTCACTATAGGG ATGTAAGTTGAAACACAAAAAATGATCAAACGGTATTCCAGAGTTGATAATAAAAAT	1 cycle extension using Klenow fragment (Thermo Scientific)
	R-cel-pri-mir-234	AATAAAAACGTACACATAGTAGTCAAAGGGTATTCTCGAGCAATAATAGATTGCGGACTGACGCATTTTTATTATCAAC
cel-pri-mir-50	F-T7-cel-pri-mir-50	TAATACGACTCACTATAGGG CTATATTCTGTATTCCTGCCCGCCGGCCGCTGATATGTCTGGTATTCTTGGGTTTGA	1 cycle extension using Klenow fragment (Thermo Scientific)
	R-cel-pri-mir-50	CCAGCCATTACCTGCCCCGCCGGCCGTCGATACGTCTAATATGCGGGTTCAACGCTGGAAGTTCAAACCCAAGAATA
cel-pri-mir-240	F-T7-cel-pri-mir-240	TAATACGACTCACTATAGGG CTATTTCGTTGTTAGAAACTTTTTCAAATCGAGGATTTTGAGACTAGAATGCTTGA	1 cycle extension using Klenow fragment (Thermo Scientific)
	R-cel-pri-mir-240	AAAATAATTGTGAACTGTATTTCTAAGCGAAGATTTGGGGGCCAGTATGCTAGTACAATTCAAGCATTCTAGTC
cel-pri-mir-240	F-T7-cel-pri-mir-240	TAATACGACTCACTATAGGG CTATTTCGTTGTTAGAAACTTTTTCAAATCGAGGATTTTGAGACTAGAATGCTTGA	1 cycle extension using Klenow fragment (Thermo Scientific)
	R-cel-pri-mir-240	AAAATAATTGTGAACTGTATTTCTAAGCGAAGATTTGGGGGCCAGTATGCTAGTACAATTCAAGCATTCTAGTC
cel-pri-mir-786	F-T7-cel-pri-mir-786	TAATACGACTCACTATAGGG AGTAAAGTAAGTAAAGGGATAGTTCCCGATCGAATATCAGTTGGGGTATTTACAAAA	1 cycle extension using Klenow fragment (Thermo Scientific)
	R-cel-pri-mir-786	CAATAAAAAATGAGATTCATCACCGATTGAACATCATTCAGGGCATTACAATTTTGTCTTTTTGTAAATACCCC
cel-pri-mir-786	F-T7-cel-pri-mir-786	TAATACGACTCACTATAGGG AGTAAAGTAAGTAAAGGGATAGTTCCCGATCGAATATCAGTTGGGGTATTTACAAAA	1 cycle extension using Klenow fragment (Thermo Scientific)
	R-cel-pri-mir-786	CAATAAAAAATGAGATTCATCACCGATTGAACATCATTCAGGGCATTACAATTTTGTCTTTTTGTAAATACCCC
cel-pri-mir-259	F-T7-cel-pri-mir-259	TAATACGACTCACTATAGGG TAAGTTCGGTTCAGTCATTGAAACGAGTAAATCTCATCCTAATCTGGTAGCATCT	1 cycle extension using Klenow fragment (Thermo Scientific)
	R-cel-pri-mir-259	CAAGAAAAAAGTCACTATTTAACAAGTCAATCCCATGCCAAATCGGTGGCAAGGTTCGAAAGATGCTACCAGATT
cel-pri-mir-230	F-T7-cel-pri-mir-230	TAATACGACTCACTATAGGG TTTTTTGTCTGATGTTGATGTAATGCCGTCACTTGGTCGGCGATTTAATATTATCAG	1 cycle extension using Klenow fragment (Thermo Scientific)
	R-cel-pri-mir-230	ATATTTAAGAAATATGCGAATACCGTCTCCTGGTCGCACAACTAATACTAACAATTTCCTATGTTCTGATAATATTAAAT
cel-pri-mir-231	F-T7-cel-pri-mir-231	TAATACGACTCACTATAGGG CTATTTTCAAAGTTAGCACCACAGGTTGTTCTGACTGTTTCAAAAGCTTGTAGTATC	1 cycle extension using Klenow fragment (Thermo Scientific)
	R-cel-pri-mir-231	TCAGCGTGCACACAAAACCGAGTTGTTCTGCCTGTTGATCACGAGCTTATATGTTTATTTATTAAGATACTACAAGCTTT
cel-pri-mir-243	F-T7-cel-pri-mir-243	TAATACGACTCACTATAGGG CACAGAAATTCTGTTCACGCATAAGCCTGATATCTCGGTGCGATCGTACCGTATCGC	1 cycle extension using Klenow fragment (Thermo Scientific)
	R-cel-pri-mir-243	TTGCACAGCTTCCAATCACGTACCTGATATCCCGCCGCGATCGTACCGTAATCTAAGTGTGAGCGATACGGTACGAT
cel-pri-mir-246	F-T7-cel-pri-mir-246	TAATACGACTCACTATAGGG ACAATATTCAGCATCTGAATTATAAAACATCGCCTAACCGTTGTCATGTAATATTTC	1 cycle extension using Klenow fragment (Thermo Scientific)
	R-cel-pri-mir-246	AGATGCCAATGTCCAAAGTTTGAACAGCTCCTACCCGAAACATGTAATATCATTTTCTCTGGGAAATATTACATGAC
cel-pri-mir-248	F-T7-cel-pri-mir-248	TAATACGACTCACTATAGGG TTACTACTTTCCCGGCTGCAACTACGGTAAGCGGTATCCAGCCGATGTTTTCAATA	1 cycle extension using Klenow fragment (Thermo Scientific)
	R-cel-pri-mir-248	TGTGAAATTGGCATGCGAAAAACAATGAGCGTTATCCGTGCACGTGTATTCAAATGCAGTATTGAAAACATCGG
cel-pri-mir-248	F-T7-cel-pri-mir-248	TAATACGACTCACTATAGGG TTACTACTTTCCCGGCTGCAACTACGGTAAGCGGTATCCAGCCGATGTTTTCAATA	1 cycle extension using Klenow fragment (Thermo Scientific)
	R-cel-pri-mir-248	TGTGAAATTGGCATGCGAAAAACAATGAGCGTTATCCGTGCACGTGTATTCAAATGCAGTATTGAAAACATCGG
cel-pri-mir-249	F-T7-cel-pri-mir-249	TAATACGACTCACTATAGGG TATTGTGTATCTATACTCTTGAACGACTAGCAACGCACAAACGTCTTCTGTGCGACA	1 cycle extension using Klenow fragment (Thermo Scientific)
	R-cel-pri-mir-249	GTATAAAAAAATTCCTCTTTCGACTGGCAACGCTCAAAAGTCCTGTGACAAACATTCAGATGTTGTCGCACAGAAGAC
cel-pri-mir-252	F-T7-cel-pri-mir-252	TAATACGACTCACTATAGGG ATCTTACTATTCCAGGGGTCTCTTTCAGTTATAAGTAGTAGTGCCGCAGGTAACCGC	1 cycle extension using Klenow fragment (Thermo Scientific)
	R-cel-pri-mir-252	CAATCAATGGTCATCAATATTTCAATTTTAAGCAGAAGGCAGTAGGTAAGCCTTTTAGACTGGCGGTTACCTGCGGC
cel-pri-mir-251	F-T7-cel-pri-mir-251	TAATACGACTCACTATAGGG TTATTAATTCAACTTTCAATGACCCCTTGTTAAGTAGTGGTGCCGCTCTTATTAGG	1 cycle extension using Klenow fragment (Thermo Scientific)
	R-cel-pri-mir-251	TGAAATAAAATTTCAAATTTCACCTTGATAAGTAGTGAACTACTCTTATTACTTTTCAACCTAATAAGAGCGGC
cel-pri-mir-253	F-T7-cel-pri-mir-253	TAATACGACTCACTATAGGG TATTTATTTAGAATTGTTCCGATCGCCGCTCTTTTCACACACCTCACTAACACTGAC	1 cycle extension using Klenow fragment (Thermo Scientific)
	R-cel-pri-mir-253	TGAGAAACGACGTTCACTGTCGCCGCCCTTCCCACAACGCCTACTAACATCTATGCATCGGTGGTCAGTGTTAGTGAG
cel-pri-mir-254	F-T7-cel-pri-mir-254	TAATACGACTCACTATAGGG TGCTGAGCACGGACTATGCATATTGCCGCCTACAGAAGCATAGATTTCCACAAACCA	1 cycle extension using Klenow fragment (Thermo Scientific)
	R-cel-pri-mir-254	GTGCGAAAAAACTGCATGTTCGCCGCCTACAGTCGCGAAAGATTTGCACAAACACCTCGAATGGTTTGTGGAAATC
cel-pri-mir-255	F-T7-cel-pri-mir-255	TAATACGACTCACTATAGGG ATTCTTCAGTGGTTCGACTAAATTTTGGAGGTAAGAAATCTTTGTAGTTCTCCGTAT	1 cycle extension using Klenow fragment (Thermo Scientific)
	R-cel-pri-mir-255	GGAATATATTTCAAATTTGTGAAGTCTGTAAAAAATCTCTTCAGTTTTCACGTCACAATACGGAGAACTACA
cel-pri-mir-44	F-T7-cel-pri-mir-44	TAATACGACTCACTATAGGG TAAGGCCTCTGAAAAGAGAAAATGGCCAATCTGGATGTGCTCGTTGGTCATAGACGT	1 cycle extension using Klenow fragment (Thermo Scientific)
	R-cel-pri-mir-44	AATTCAAAACTAGAGAAGCAGGCCAAGCTGAATGTGTCTCTAGTCATATGAACAGTTCGTGTTGACGTCTATGACCAAC
cel-pri-mir-45	F-T7-cel-pri-mir-45	TAATACGACTCACTATAGGG TATTCAGCTGCTCATGCACCATGTGCCACGCTGGATGTGCTCGTTAGTCATAATATC	1 cycle extension using Klenow fragment (Thermo Scientific)
	R-cel-pri-mir-45	TAAAAATAAAATGCATTCGGCGCCAAGCTGAATGTGTCTCTAGTCATAGTCCTTGCTTTGTGGAGGATATTATGACTAAC
cel-pri-mir-247	F-T7-cel-pri-mir-247	TAATACGACTCACTATAGGG TTGTCTACAAATTACCAGCTATTTTCCAAGTAGAGAAAAGTTTCTAATTACCCATCA	1 cycle extension using Klenow fragment (Thermo Scientific)
	R-cel-pri-mir-247	TTTGACAAGAGTCGCCACTTTTCCAAGAAGAGAATAGGCTCTAGTCACCACATTTGTGCATGATGGGTAATTAGA
cel-pri-mir-46	F-T7-cel-pri-mir-46	TAATACGACTCACTATAGGG TAAGGGTCCAAACTGCTGAGGTGAAGCTGAAGAGAGCCGTCTATTGACAGTTCAAG	1 cycle extension using Klenow fragment (Thermo Scientific)
	R-cel-pri-mir-46	ACAAAATACCATTGACCGGATCATCTGAAGAGAGCGACTCCATGACAGCACACAACGACTCGTGGTCTTGAACTGTCAATA
cel-pri-mir-47	F-T7-cel-pri-mir-47	TAATACGACTCACTATAGGG TTAGTTGATCGAGAGCCGACTGAAACTGAAGAGAGCAGTCTATTGACAGTCGGTT	1 cycle extension using Klenow fragment (Thermo Scientific)
	R-cel-pri-mir-47	ATTAAAAAATGGGCCAGACATCATCTGAAGAGAGCGCCTCCATGACAGTAAAGATTTCGAGTAACCGACTGTCAATA
cel-pri-mir-239a	F-T7-cel-pri-mir-239a	TAATACGACTCACTATAGGG TCAGTCAAATAACTCTACACGTTTGCAATTTTTGTACTACACATAGGTACTGGACAA	1 cycle extension using Klenow fragment (Thermo Scientific)
	R-cel-pri-mir-239a	TTATTTTTCAAACAACACCGAGCAATGTTTGCACTAGACTAGACACTGGATATATTTTGAAAATTGTCCAGTACCTAT
cel-pri-mir-239b	F-T7-cel-pri-mir-239b	TAATACGACTCACTATAGGG TTCTGAAAAGTTACAGCGACAGATGCAATTTTTGTACTACACAAAAGTACTGGTCAT	1 cycle extension using Klenow fragment (Thermo Scientific)
	R-cel-pri-mir-239b	TCATTGAGATAAAAGCAACTTGCCATTTTTGCACACCACAAAAGTGCTGAGCCTCAACTTAAATGACCAGTACTTTT
cel-pri-mir-1820	F-T7-cel-pri-mir-1820	TAATACGACTCACTATAGGG ACGTATTCTTCAAAAATTGCATTTTCCATCTTTTGATTGTTTTTCGATGATGTTCGT	1 cycle extension using Klenow fragment (Thermo Scientific)
	R-cel-pri-mir-1820	TTCCAGATCATAAATTGATTCTCCATTCTTTGATTGTTTACAATGGTTCGCTTATACCGATTTAACGAACATCATCGAA
cel-pri-mir-358	F-T7-cel-pri-mir-358	TAATACGACTCACTATAGGG TCTATCAATTCAAACTCGCGACGGCTGGCGACCTGGCCAGGCATTCCAACTGTCAAA	1 cycle extension using Klenow fragment (Thermo Scientific)
	R-cel-pri-mir-358	AACAACGAATTCGCTGAACGGATTGAGACCTTGACAGGGATACCAATTGTCGAGAAAGCTTTGTAAGTTTGACAGTTGGAAT
cel-pri-mir-358	F-T7-cel-pri-mir-358	TAATACGACTCACTATAGGG TCTATCAATTCAAACTCGCGACGGCTGGCGACCTGGCCAGGCATTCCAACTGTCAAA	1 cycle extension using Klenow fragment (Thermo Scientific)
	R-cel-pri-mir-358	AACAACGAATTCGCTGAACGGATTGAGACCTTGACAGGGATACCAATTGTCGAGAAAGCTTTGTAAGTTTGACAGTTGGAAT
cel-pri-mir-356b	F-T7-cel-pri-mir-356b	TAATACGACTCACTATAGGG TTAATGTGTTCTGAAATCCTACTAACGATGTGGTGAGACACGTCGTAACGAATCCGC	1 cycle extension using Klenow fragment (Thermo Scientific)
	R-cel-pri-mir-356b	ACAGTTAAAGTTTCCTTGAGAACAATGTGGTTGAGCAACGCGAACAAATCATCAATGTAAATTTCAGCGGATTCGTTACGA
cel-pri-mir-392	F-T7-cel-pri-mir-392	TAATACGACTCACTATAGGG TTTTTGAAAATCTCGCAGACGTGTTCAGTCAGCATTCGTGGTTGAGGATATCGAACA	1 cycle extension using Klenow fragment (Thermo Scientific)
	R-cel-pri-mir-392	AAACCTGTTAGTCGCAGAAAATCTGTCATCACACGTGATCGATGATATCTTTTTTTGTGTTCGATATCCTCA
cel-pri-mir-784	F-T7-cel-pri-mir-784	TAATACGACTCACTATAGGG ATTCGTATTCTCAGTTTTTCGACGTCCACGTGGCACAATCTGCGTACGTAGAAAGAT	1 cycle extension using Klenow fragment (Thermo Scientific)
	R-cel-pri-mir-784	ACCCATAAATTCATTCACTGTGCCAGGCAGCGCAACATTTGTACATAGAAGTGACTTTTTGATCTTTCTACGTACG
cel-pri-mir-785	F-T7-cel-pri-mir-785	TAATACGACTCACTATAGGG AAGCTGCCAAAGCTCTTTTTCTCACCCATCAGCACAGAATTTTTCGCTAACAGAAAC	1 cycle extension using Klenow fragment (Thermo Scientific)
	R-cel-pri-mir-785	AAACATTGCCTGCTCATTTCCACCATCTACACAAAACAATTCACTTACATTGTTTTGAGGTTTCTGTTAGCGAA
cel-pri-mir-788	F-T7-cel-pri-mir-788	TAATACGACTCACTATAGGG ATTACAAATTTTCAGCTGGAAGCTCACTTTTCCGCTTCTAACTTCCATTTGCAGAGT	1 cycle extension using Klenow fragment (Thermo Scientific)
	R-cel-pri-mir-788	TTTTGAAAACTGCTATTCACTAACTTTTCCACGATTCTAATCCATTTCCAGATTACTTGAACTCTGCAAATGGAA
cel-pri-mir-789	F-T7-cel-pri-mir-789	TAATACGACTCACTATAGGG ATGAATCAGACGAATGTCCTGAAGGCGGACAATTGATGACTCAGGCAGGGACTAATC	1 cycle extension using Klenow fragment (Thermo Scientific)
	R-cel-pri-mir-789	ATATATTCTTTGTCCGCGGGGGCCGACAATTGGTGACCCAGGCAGGGACTAAATCGACAATCATGATTAGTCCCTGCCT
cel-pri-mir-791	F-T7-cel-pri-mir-791	TAATACGACTCACTATAGGG AGTCTACTTTGTAGGTTTGAACCTTCGATTACCTTATCCGTTGTAGCCAAAGTTCAA	1 cycle extension using Klenow fragment (Thermo Scientific)
	R-cel-pri-mir-791	GTATTGAAGTGTCAAAAACAATCGATTGCCTTATCTGCGGAGTGCCAAAGTTGCCGCTTCGTTGAACTTTGGCTAC
cel-pri-mir-792	F-T7-cel-pri-mir-792	TAATACGACTCACTATAGGG TTATTTAATCATTTTAAGTTGGTCAACGTTTGAGAGTTCAAAAGATTTAGCAATTTT	1 cycle extension using Klenow fragment (Thermo Scientific)
	R-cel-pri-mir-792	TACCTTGCTAATAAATCAGAAAACGTCTGAAAGTTGAAGAGATTTCAATTTCACTCGTATAAAATTGCTAAATCT
cel-pri-mir-796	F-T7-cel-pri-mir-796	TAATACGACTCACTATAGGG TTAAATACTTCAGATACTCTAATGACAAGCTGGAATGTAGTTGAGGTTAGTAAAAGC	1 cycle extension using Klenow fragment (Thermo Scientific)
	R-cel-pri-mir-796	TGTAGTTTTGTGACTCTTTTGACAAGTCGGAACGTGGCAAGGTTTGTAACAAGTATAGTGCTTTTACTAACCTC
cel-pri-mir-800	F-T7-cel-pri-mir-800	TAATACGACTCACTATAGGG TCCAAAGGGTAGGATACCGTGAACGGCGGCTGACAATTTCCGAGTTAGGCCACTCTT	1 cycle extension using Klenow fragment (Thermo Scientific)
	R-cel-pri-mir-800	TTCCGAGGGGTAGGTTTTCACGGCGGCAGACAATTTCCGAGTTTGGCCACTGATTATAAGAGTGGCCTAACT
cel-pri-mir-1819	F-T7-cel-pri-mir-1819	TAATACGACTCACTATAGGG ATATATATTCATGCTGAAAAATCAGTGATCAATCATGCTCAAAACATTCGACATAAC	1 cycle extension using Klenow fragment (Thermo Scientific)
	R-cel-pri-mir-1819	AGAAAAATGTGTACTCTTTCATCGATCCATCAAGCTCAATCATTCCACAAAGAAATTAAGTTATGTCGAATGTT
cel-pri-mir-1821	F-T7-cel-pri-mir-1821	TAATACGACTCACTATAGGG ATTCACTATAATATGTAGTTGGTACAAGTTTGCCCAACTTGCAGACTTTTCAATTTT	1 cycle extension using Klenow fragment (Thermo Scientific)
	R-cel-pri-mir-1821	AAATATATATTAGTTGTAGTAAATGTCTACCTAACTATAAGACCTCAATTCCACTTGCCGAAAATTGAAAAGTCT
cel-pri-mir-1823	F-T7-cel-pri-mir-1823	TAATACGACTCACTATAGGG ATATATTAATTCCCCTTTGACCTGAACGTCACCCCTAACCCTATGCAGTATTTGGAG	1 cycle extension using Klenow fragment (Thermo Scientific)
	R-cel-pri-mir-1823	TTTCACAAATTCTGACAACTGAGCATTACTCCTAAACACTTCCAGTATTTTATGAGCTCCAAATACTGCAT
cel-pri-mir-1829a	F-T7-cel-pri-mir-1829a	TAATACGACTCACTATAGGG TGCTAAATCCTTTGTTCAGTTATTATAAGTAAGGGGACTTCTAATTGTTTGTAAAAA	1 cycle extension using Klenow fragment (Thermo Scientific)
	R-cel-pri-mir-1829a	TACAACTTTGCCAATCCAAAAATGTAATAGAGAAATTCCAATGGTTGTAATACTCGATTTTTTACAAACAATT
cel-pri-mir-1829b	F-T7-cel-pri-mir-1829b	TAATACGACTCACTATAGGG GCTTAAATCCTTTGTTATGTTATTATAAGTAAGCGATCTTCTAGATGGTTGTAAAAC	1 cycle extension using Klenow fragment (Thermo Scientific)
	R-cel-pri-mir-1829b	TACAACTTTGCCCATCCAAAAAGGTAATAGAGAAATTCCAGTGGTTGTAATACTCGATGTTTTACAACCATCT
cel-pri-mir-1829c	F-T7-cel-pri-mir-1829c	TAATACGACTCACTATAGGG TGCTAAATCCTTTGTTCAGTTATTATAAGTAAGCGAAATTCAAGATGGTTGTAAAAC	1 cycle extension using Klenow fragment (Thermo Scientific)
	R-cel-pri-mir-1829c	TGCGACTTTGCCCATCCAAAAATGCAATAGAGAAATTCCAGTGGTTGTAGTACTCGATGTTTTACAACCATCT
cel-pri-mir-4812	F-T7-cel-pri-mir-4812	TAATACGACTCACTATAGGG TCCTTTGTTCTCTTTTTATAAGTAAGAAGTAAGAGCGCTTGTAGTGAGTTGTCAAAA	1 cycle extension using Klenow fragment (Thermo Scientific)
	R-cel-pri-mir-4812	TACAATTTTGCCCATCCAAAAATGTAATAGAGAAATTGCAGTGGTTGTCATACTCAATTTTTGACAACTCACT
cel-pri-mir-1830	F-T7-cel-pri-mir-1830	TAATACGACTCACTATAGGG AATGTTCGGTTTTCACTGTCGGTGAGTGGCCGAGGTTTCACGTTTTCTAGGCCACGC	1 cycle extension using Klenow fragment (Thermo Scientific)
	R-cel-pri-mir-1830	ATTTGAAAAATGTGCTGAAAGAGTGGCCGAGTTTTCTCATTTCCTAGGCCACAAGCTGGCTATTTGCGGCGTGGCCTAGAAAA
cel-pri-mir-1832a	F-T7-cel-pri-mir-1832a	TAATACGACTCACTATAGGG AATCAAGCTCAGATTTGAATTCCGACCAATCAGCGATTCGAACTCCGCCCACTGCAC	1 cycle extension using Klenow fragment (Thermo Scientific)
	R-cel-pri-mir-1832a	CCTCCAAAATGAGAACCCCCGACCAATCATCGATTCGCTCCGCCCACTTGTCAACCAATCAGGTGCAGTGGGCGGAG
cel-pri-mir-1832b	F-T7-cel-pri-mir-1832b	TAATACGACTCACTATAGGG ATTTTTCAATTTTGACTAACTTCGACCAATCAGCGAATCGCTCGGCCCACTTTTGTG	1 cycle extension using Klenow fragment (Thermo Scientific)
	R-cel-pri-mir-1832b	ATTCCTTTCAAAATGATAACGACCAATCAGCGAATCGCTCTGCCCACTTTTGACGCTGATTGGTTCACAAAAGTGGGCCG
cel-pri-mir-60	F-T7-cel-pri-mir-60	TAATACGACTCACTATAGGG CATATTCTACTCGAAAACCGCTTGTTCTTGAACTGGAAGAGTGCCATAAAATCATGA	1 cycle extension using Klenow fragment (Thermo Scientific)
	R-cel-pri-mir-60	AACAGTTAACCGATTTCTCAAGTCTTGAACTAGAAAATGTGCATAATATCACGTACTTTGTCATGATTTTATGGC
cel-pri-mir-360	F-T7-cel-pri-mir-360	TAATACGACTCACTATAGGG TTCGGCATTCTGTTAGGAAGCATCAATGTGTTGTGACCGTTGTTACGGTCAATTTGC	1 cycle extension using Klenow fragment (Thermo Scientific)
	R-cel-pri-mir-360	TCACCTTTGGAGAAAACGAACAATGTATTGTGAACGGGATTACGGTCATTTTTTCAATTTGCAAATTGACCGTAA
cel-pri-mir-2208a	F-T7-cel-pri-mir-2208a	TAATACGACTCACTATAGGG CCTTTTCCTATTCGGGGACCCGCCAGTGGTAAGTGTACCCGAATCTGATATCCTATC	1 cycle extension using Klenow fragment (Thermo Scientific)
	R-cel-pri-mir-2208a	CAGTGCTAAGAGACCCAGCCAATGGTGAAGTATACCAGAAACTGCATCCTTTTTCAGATGATAGGATATCAGAT
cel-pri-mir-2208b	F-T7-cel-pri-mir-2208b	TAATACGACTCACTATAGGG CTACACTCTACTGAGGAACCCGCCAGTGGTAAGTGTACCCGGATCTGATATCCTATC	1 cycle extension using Klenow fragment (Thermo Scientific)
	R-cel-pri-mir-2208b	TCCTATTCAGGGACCCAGCCAGTGGTGAAGTGTACCAAAATCTGCATCCTCTTTTTGGTGATAGGATATCAGAT
cel-pri-mir-2210	F-T7-cel-pri-mir-2210	TAATACGACTCACTATAGGG TCTGTATATTGTTTAGTCCATTCAGTTTGTAGGCAGATCAATCAATTTTTAGGTTTA	1 cycle extension using Klenow fragment (Thermo Scientific)
	R-cel-pri-mir-2210	TAACTTCAAGTCAACATTACTTTTTGTGGGTAGAGCAATCGACTTTAGGATTATTTATATAAACCTAAAAATTG
cel-pri-mir-2218a	F-T7-cel-pri-mir-2218a	TAATACGACTCACTATAGGG GCTAGAAAAGCTTAGGTGAGGCTCACACTACAAACTACAAGTTTTAAGCCTCACCAA	1 cycle extension using Klenow fragment (Thermo Scientific)
	R-cel-pri-mir-2218a	ACATTTTTGGTTGAGGCTCTCACACTACAAACTACACTATTCTGGCCTCACCCAACTTTTGGTGAGGCTTAAA
cel-pri-mir-2218b	F-T7-cel-pri-mir-2218b	TAATACGACTCACTATAGGG AAATGAGCCAAAATCCGCTGGTTGAGGCTCAGACTACAAACTACATCATTTTCCATC	1 cycle extension using Klenow fragment (Thermo Scientific)
	R-cel-pri-mir-2218b	ACTTTTAAAAGCGGTTGGTTGAGGCTCTCACTACAAACTACAAATTTTCTAGCCTCACCAAAGAGATGGAAAATGATGT
cel-pri-mir-2221	F-T7-cel-pri-mir-2221	TAATACGACTCACTATAGGG CATTTATTCTTACTGTCCTCGAATACAAACTGGCGGTTTGCATTCACTTACATTTAT	1 cycle extension using Klenow fragment (Thermo Scientific)
	R-cel-pri-mir-2221	TCACATAAAATTATCCCTTTTACAAACTAGCGGTCTGGTATCACTTGCATTTTTGTCTTATAAATGTAAGTGAA
cel-pri-mir-2953	F-T7-cel-pri-mir-2953	TAATACGACTCACTATAGGG ATGATAACTAGAAGACTTCAAATTTCCAGATACAGAAGTGTTCGTGAAAATAAATAT	1 cycle extension using Klenow fragment (Thermo Scientific)
	R-cel-pri-mir-2953	AAAATATTATTTTCAAGTTTTTTCAGCTACAGAAGAGCTAGTGATCATAAAAAAAACACATATTTATTTTCACG
cel-pri-mir-4806	F-T7-cel-pri-mir-4806	TAATACGACTCACTATAGGG GAATCCATGGCTTCGGATTCAGTGGCGAGCCACTTACCGGCTGAGCCATGCGCGCTG	1 cycle extension using Klenow fragment (Thermo Scientific)
	R-cel-pri-mir-4806	CCGTGACCTTTTGCTCCAAAGGCAAGCCTCTTACCGGCTGAGCTATGCAGCGCAGCGCGCATGGCTC
cel-pri-mir-4808	F-T7-cel-pri-mir-4808	TAATACGACTCACTATAGGG GCTCCCCGTGTGCTTGCATTGCTAAACATGGTAAGATAGATTAGTGCTTTCAATTAT	1 cycle extension using Klenow fragment (Thermo Scientific)
	R-cel-pri-mir-4808	ATCTTGTTTTGCGTGATCTCAATATCTGTAAGAGAGAATAGAGCTTTCGTTTGAAATAATTGAAAGCACT
cel-pri-mir-4813	F-T7-cel-pri-mir-4813	TAATACGACTCACTATAGGG TGCCACAACTATTCTATTCTTTATTTCACCAGACTATCTAGGAAATATTGAACTAAT	1 cycle extension using Klenow fragment (Thermo Scientific)
	R-cel-pri-mir-4813	GAACTTACAACGCATGTTGCTTTCACCAGACCATCCGGTATATTGAACTAAAATTTGTATTAGTTCAATATTT
cel-pri-mir-4814	F-T7-cel-pri-mir-4814	TAATACGACTCACTATAGGG CGGCGCCACTTTTAAACCAACTTTACCCACTTCTCAACCAACTTTGGCCACTTTTCA	1 cycle extension using Klenow fragment (Thermo Scientific)
	R-cel-pri-mir-4814	TAACCAACTTTGCCCAACTTTACCCACTTCTCAACCAACTTTGCCCACTTCTGTGAATGGCAGTTGAAAAGTGGCCAAA
cel-pri-mir-5594	F-T7-cel-pri-mir-5594	TAATACGACTCACTATAGGG TTGCCTACTGCGAAAATGTGTGCGCCTTTGAAGAGTACTGTAGTTTCAAAATTTCAT	1 cycle extension using Klenow fragment (Thermo Scientific)
	R-cel-pri-mir-5594	GAAATGTTAAATGTGAAAAAGCTTTTGAAGAGTACTGTAGTTCAAAATTTTAATCAATGAAATTTTGAAAC
cel-pri-mir-236	F-T7-cel-pri-mir-236	TAATACGACTCACTATAGGGCTGTCGTATTCTTCGGTGACCGATGTCCAGCGTCTTACCTGTTCAATATTTAGACTG	1 cycle extension using Klenow fragment (Thermo Scientific)
	R-cel-pri-mir-236	TTTTTTTGAAATGACATGACAATCCAGCGTCATTACCTGACAGTATTAGATCTCTTTGATAGTCAGTCTAAATATTGA
cel-pri-mir-36	F-T7-cel-pri-mir-36	TAATACGACTCACTATAgggTCCACTTGCTCCACCGCTGTCGGGGAACCGCGCCAATTTTCGCTTCAGTGCTAGA	1 cycle extension using Klenow fragment (Thermo Scientific)
	R-cel-pri-mir-36	ATTTTATCTTTCCGCGTCGGGGACCCATGCGAATTTTCACCCGGTGATAGACACTTTGGATGGTCTAGCACTGAAGCG
cel-pri-let-7	F-T7-cel-pri-let-7	TAATACGACTCACTATAGGGTGGACGGTCTACACTGTGGATCCGGTGAGGTAGTAGGTTGTATAGTTTGGAATAT	1 cycle extension using Klenow fragment (Thermo Scientific)
	R-cel-pri-let-7	GCTTCGAAGAGTTCTGTCTCCGGTAAGGTAGAAAATTGCATAGTTCACCGGTGGTAATATTCCAAACTATACAACC
cel-pri-mir-245	F-T7-cel-pri-mir-245	TAATACGACTCACTATAGGGTATTCACTGAATTCAATGTTGGAGAGCTATTTGCAAGGTACCTAATTGTTTGATT	1 cycle extension using Klenow fragment (Thermo Scientific)
	R-cel-pri-mir-245	AAATAAGCAAACAATGCAATAGAGCTACTTGGAGGGGACCAATTGAGAATCAATAATCAAACAATTAGGTACCT
cel-pri-mir-49	F-T7-cel-pri-mir-49	TAATACGACTCACTATAGGGCAATTTAAAAGCACCACTCGGAACCACTGAATTTATGTGTGTACTTGACGGCCAACA	1 cycle extension using Klenow fragment (Thermo Scientific)
	R-cel-pri-mir-49	AGAATAGCTCTCGACGCGAAATTACTGAATTTATATGGTGCTAGATCGATGCTCTTGTTGGCCGTCAAGTACACA
cel-pri-mir-790	F-T7-cel-pri-mir-790	TAATACGACTCACTATAGGGTCAAAAAAAAAGTCCCTTCAGCCGGCTTGGCACTCGCGAACACCGCGATTTCAC	1 cycle extension using Klenow fragment (Thermo Scientific)
	R-cel-pri-mir-790	ATCTGAGTCATCAGCTACGCCGGTTTGACACAGAGCTAACGCCGCGAGTTATAAGTGAAATCGCGGTGTTCGCG
cel-pri-mir-1993	F-T7-cel-pri-mir-1993	TAATACGACTCACTATAGGGCATATTCTACTCGAAAACCGCTTGTTCTTGAACTGGAAGAGTGCCATAAAATCATG	1 cycle extension using Klenow fragment (Thermo Scientific)
	R-cel-pri-mir-1993	AACAGTTAACCGATTTCTCAAGTCTTGAACTAGAAAATGTGCATAATATCACGTACTTTGTCATGATTTTATGGCA
cel-pri-mir-789-2	F-T7-cel-pri-mir-789-2	TAATACGACTCACTATAGGG ATGAATCAGACGAATGTCCTGAAGGCGGACAATTGATGACTCAGGCAGGGACTAATC	1 cycle extension using Klenow fragment (Thermo Scientific)
	R-cel-pri-mir-789-2	ATATATTCTTTGCCCGCGGGGGCCGACAATTGGTGACCCAGGCAGGGACTAAATCGACAATCTTGATTAGTCCTTGT
cel-pri-mir-74	cel-pri-mir-74 backbone	AAATGGTTCAAAAAACGTTCGGGCTTCCATCTCTTTCCCAGCCTACATCTCAACCTGGGCTGGCAAGAAATGGCAGTC	PCR using cel-pri-mir-74 backbone as template
	F-T7-cel-pri-mir-74	TAATACGACTCACTATAGGGACTACAAAGCAAAATGGTTCAAAAA
	R-cel-pri-mir-74	AAAAAGGCCATAGCATTTGGTTGAAAAACGTGTAGACTGCCATTTCTTG
cel-pri-mir-53	cel-pri-mir-53 backbone	TTCTCCCGATTCTGACAGTCCACCCGTACATTTGTTTCCGTGCTTGACTTCAAAGCTCAATCACGGCACAATATATGG	PCR using cel-pri-mir-53 backbone as template
	F-T7-cel-pri-mir-53	TAATACGACTCACTATAGGGTATTATAAATTTCTCCCGATTCTGA
	R-cel-pri-mir-53	AAAAAAATTCCGACTACAATGACTGGCGACCCATATATTGTGCCG
cel-pri-mir-86	cel-pri-mir-86 backbone	GACACGTGTCCACGCCGTCTAAGTGAATGCTTTGCCACAGTCTTCGATGTTCTGAAATGAAGCCTGGGCTCAGATTCGCT	PCR using cel-pri-mir-86 backbone as template
	F-T7-cel-pri-mir-86	TAATACGACTCACTATAGGGCCTTTAAAAGAGACACGTGTCCACG
	R-cel-pri-mir-86	TAGAAAAATGCCGTGTCAAACTCCGGCCTAAGCGAATCTGAGCCC
cel-pri-mir-250	cel-pri-mir-250 backbone	TCAAGGGTCTTCGGACCACGCCTTCAGTTGCCTCGTGATCCGCCAAACACAATAAATGGACGAATCACAGTCAACTGT	PCR using cel-pri-mir-250 backbone as template
	F-T7-cel-pri-mir-250	TAATACGACTCACTATAGGGACTACTATATTCAAGGGTCTTCGGA
	R-cel-pri-mir-250	ACTTACAAAATGGGTACGAGCACCATGCCAACAGTTGACTGTGAT
cel-pri-mir-355	cel-pri-mir-355 backbone	ATAATGTCAAGAATTGAATGGTTTGTTTTAGCCTGAGCTATGAGTCATCGGAATATGCATAGCTTCTTGCTAAAAC	PCR using cel-pri-mir-355 backbone as template
	F-T7-cel-pri-mir-355	TAATACGACTCACTATAGGGTTGAGATTAATAATGTCAAGAATTG
	R-cel-pri-mir-355	AAAACTTCGTCAATTAAGATTGATTGGCATGTTTTAGCAAGAAGC
cel-pri-mir-795	cel-pri-mir-795 backbone	TTCCGAGAAACGTTACCTGCTGAGGTAGATTGATCAGCGAGCTTGATACCCCGTTCAAAATCGTGATCAGTATACT	PCR using cel-pri-mir-795 backbone as template
	F-T7-cel-pri-mir-795	TAATACGACTCACTATAGGGGCTATACATATTCCGAGAAACGTTA
	R-cel-pri-mir-795	AACACAAAAAGAAAACAAGCTGCCTGACGAAGTATACTGATCACG
cel-pri-mir-243	cel-pri-mir-243 backbone	CTGTTCACGCATAAGCCTGATATCTCGGTGCGATCGTACCGTATCGCTCACACTTAGATTACGGTACGATCGCGGCGGG	PCR using cel-pri-mir-243 backbone as template
	F-T7-cel-pri-mir-243	TAATACGACTCACTATAGGGCACAGAAATTCTGTTCACGCATAAG
	R-cel-pri-mir-243	TTGCACAGCTTCCAATCACGTACCTGATATCCCGCCGCGATCGTA
cel-pri-mir-357	cel-pri-mir-357 backbone	TGTACTACTCACCAGCGGATCCCTACAACGCTGCGCATATGCATGAACACAATGAAAATGTAAATGCCAGTCGTTGCA	PCR using cel-pri-mir-357 backbone as template
	F-T7-cel-pri-mir-357	TAATACGACTCACTATAGGGTATTTAACGCTGTACTACTCACCAG
	R-cel-pri-mir-357	GGGCGCATTTTACTACTGTATGCGAACTCCTGCAACGACTGGCAT
cel-pri-mir-232	cel-pri-mir-232 backbone	ATAAGTTCAATTTTTGGATCCCTGCAGTTTCGATGATTTTATCCTTAATTCTGAAGATGTGATAAATGCATCTTAACTGC	PCR using cel-pri-mir-232 backbone as template
	F-T7-cel-pri-mir-232	TAATACGACTCACTATAGGGAGTTTGAAAAATAAGTTCAATTTTT
	R-cel-pri-mir-232	TTTAAAAAAGTGTTCATGATCTAGATCACCGCAGTTAAGATGCAT
cel-pri-mir-1822	cel-pri-mir-1822 backbone	TGATTCTTGAAAACTCCAATAGTTTCTCTGGGAAAGCTATCGGCCAAATTTAACTGTCCGAGCTGCCCTCAGAAAA	PCR using cel-pri-mir-1822 backbone as template
	F-T7-cel-pri-mir-1822	TAATACGACTCACTATAGGGACTTTTATTCTGATTCTTGAAAACT
	R-cel-pri-mir-1822	GATTTTAGAATTTCTCGATGAGCCAAGAGTTTTTCTGAGGGCAGC
cel-pri-mir-1817	cel-pri-mir-1817 backbone	TGTACATTTCAATTTTCGAGTAGCCAATGTCTTCTCTATCATGCATTTTACAAATAATGAGTACATGATAGTGAAATATTTG	PCR using cel-pri-mir-1817 backbone as template
	F-T7-cel-pri-mir-1817	TAATACGACTCACTATAGGGTTTGAAAAAATGTACATTTCAATTT
	R-cel-pri-mir-1817	CAAAAAAAAACATCTCTGAAATTCAGGAAGCAAATATTTCACTAT
cel-pri-mir-794	cel-pri-mir-794 backbone	AAAAAACTGAGCGTGTCTCTTGAGGTAATCATCGTTGTCACTTCGCAAAGTTGGAATTGAAAACGTTGTCTATC	PCR using cel-pri-mir-794 backbone as template
	F-T7-cel-pri-mir-794	TAATACGACTCACTATAGGGATTCTGCAAAAAAAAACTGAGCGTG
	R-cel-pri-mir-794	TTGTGAGTGAGAAACTGATAAGCCTTTCGAGATAGACAACGTTTT
cel-pri-mir-59	cel-pri-mir-59 backbone	GAGTTGATCTAGATATGACATCGTCCTGAAAACGAAACGGAACAAAAGTTCAAGATATTGATTTCGAATCGTTTATCAGGA	PCR using cel-pri-mir-59 backbone as template
	F-T7-cel-pri-mir-59	TAATACGACTCACTATAGGGATGATATTTTGAGTTGATCTAGATA
	R-cel-pri-mir-59	TTACCGTCCGAGTTGATTTTAATCACATCATCCTGATAAACGATT
cel-pri-lsy-6	cel-pri-lsy-6 backbone	TTTCTGAAAAATAAGCCATCAAATGCGTCTAGTATCAAAATCATGTAAAAACTGTAAAACAGATTTTGTATGAGACGCAT	PCR using cel-pri-lsy-6 backbone as template
	F-T7-cel-pri-lsy-6	TAATACGACTCACTATAGGGTTCCTACTAATTTCTGAAAAATAAG
	R-cel-pri-lsy-6	GGCGGTGTCTCTGTTGTGCCCGTCATCGAAATGCGTCTCATACAA
cel-pri-mir-124	cel-pri-mir-124 backbone	CATGTCCCACTTGTCATCTGGCATGCACCCTAGTGACTTTAGTGGACATCTAAGTCTTCCAACTAAGGCACGCGGTGAA	PCR using cel-pri-mir-124 backbone as template
	F-T7-cel-pri-mir-124	TAATACGACTCACTATAGGGATTGATACACCATGTCCCACTTGTC
	R-cel-pri-mir-124	CAATGGGAGCCCCATCATGGCCACGTGGCATTCACCGCGTGCCTT
cel-pri-mir-238	cel-pri-mir-238 backbone	GCAATTCTCCATTGACTGTTTGGATGTTCTCGGACGTTCAAAGCTACATCCAACAAATTGGTAGCTTTGTACTCCGATGCCAT	PCR using cel-pri-mir-238 backbone as template
	F-T7-cel-pri-mir-238	TAATACGACTCACTATAGGGCAAGAAAATGGCAATTCTCCATTGA
	R-cel-pri-mir-238	ACAATACATCCATGGCTCATAACTATCTGAATGGCATCGGAGTAC
cel-pri-mir-242	cel-pri-mir-242 backbone	GTGGCTCGCGAGAGTATTGCGTAGGCCTTTGCTTCGAGAGAGAAGCTTCAGTTCGCAGCAATATCCTCCGCAAAA	PCR using cel-pri-mir-242 backbone as template
	F-T7-cel-pri-mir-242	TAATACGACTCACTATAGGGATAGTTCCCTCGTGGCTCGCGAGAG
	R-cel-pri-mir-242	TCTTACCATTTTTTGCATAGCCGGGGAAAGTTTTGCGGAGGATAT
cel-pri-mir-72	cel-pri-mir-72 backbone	TGAAGGTCCCGTCAGAGCTAGGCAAGATGTTGGCATAGCTGAATGATCGCTATAACAACTATCAGCTTCGCCACATTCT	PCR using cel-pri-mir-72 backbone as template
	F-T7-cel-pri-mir-72	TAATACGACTCACTATAGGGTACTATTCTGCTGAAGGTCCCGTCA
	R-cel-pri-mir-72	AAAAAATCAGGTCCTCACATCAGTGCGTGGCAGAATGTGGCGAAG
cel-pri-mir-61	F-T7-cel-pri-mir-61	TAATACGACTCACTATAGGGATTCCATTATCGCTG	PCR from C. elegans genomic DNA
	R-cel-pri-mir-61	GAAGGATCACCGAAACCT
Cel-pri-mir-67	F-T7-cel-pri-mir-67	TAATACGACTCACTATAGGGCAACTCGATCAAAGA	PCR from C. elegans genomic DNA
	R-cel-pri-mir-67	AATTCAAAGTTTTAAAATCGATCTACTCTTTCTAGG
cel-pri-mir-244 LS19	F-T7-cel-pri-mir-244 LS19	TAATACGACTCACTATAGGGTTAATTTTTTCGGGCCTCCATATCTCAAT	PCR using cel-pri-mir-244 DNA as template
	R-cel-pri-mir-244 LS19	GTAAAAATGAAAAAGGGGCCTACAAAATCTCAA
cel-pri-mir-244 LS13	F-T7-cel-pri-mir-244 LS13	TAATACGACTCACTATAGGGTTAATTTTTTCCCTCCTCTCAATCTCTTTGG	PCR using cel-pri-mir-244 DNA as template
	R-cel-pri-mir-244 LS13	GTAAAAATGAAAAAGCCTACTCTCAATTCCTTTAG
cel-pri-mir-61 LS19	F-T7-cel-pri-mir-61 LS19	TAATACGACTCACTATAGGGATTCCATTATCCCCGCTGAACCTCGAGA	PCR using cel-pri-mir-61 DNA as template
	R-cel-pri-mir-61 LS19	GAAGGATCCCCACCGAAACCTCGAG
cel-pri-mir-36 LS19	F-T7-cel-pri-mir-36 LS19	TAATACGACTCACTATAGGGTCCACTTGCTCCACCAAGGCTGTCGGGGAACCGCGCCAATTTTCGCTTCAGTGCTAGAC	1 cycle extension using Klenow fragment (Thermo Scientific)
	R-cel-pri-mir-36 LS19	ATTTTATCTTTCCAAGGCGTCGGGGACCCATGCGAATTTTCACCCGGTGATAGACACTTTGGATGGTCTAGCACTGAAGC
cel-pri-mir-36 LS13	F-T7-cel-pri-mir-36 LS13	TAATACGACTCACTATAGGGTCCACTTGCTCCACCGCGGGGAACCGCGCCA	PCR using cel-pri-mir-36 DNA as template
	R-cel-pri-mir-36 LS13	ATTTTATCTTTCCGCGGGGACCCATGCGA
cel-pri-mir-36 28US-seed	cel-pri-mir-36 28US-seed backbone	CCACCGCTGTCGGGGAACCGCGCCACCAATTTTCGCTTCAGTGCTAGACCATCCAAAGTGTCTATCACCGGGTGAAAATTGGT	PCR using cel-pri-mir-36 28US-seed backbone as template
	F-T7-cel-pri-mir-36 28US-seed	TAATACGACTCACTATAGGGTCCACTTGCTCCACCGCTGTCGGGG
	R-cel-pri-mir-36 28US-seed	ATTTTATCTTTCCGCGTCGGGGACCCATGCGACCAATTTTCACCC
cel-pri-mir-36 44bp_1 (28US mid)	cel-pri-mir-36 44bp_1 (28US mid) backbone	CACCGCTGTCGGGGAACCGCGCCAATTTTCGACCCTTCAGTGCTAGACCATCCAAAGTGTCTATCACCGGGGGTTGAAAATT	PCR using cel-pri-mir-36 44bp_1 (28US mid) backbone as template
	F-T7-cel-pri-mir-36 44bp_1 (28US mid)	TAATACGACTCACTATAGGGTCCACTTGCTCCACCGCTGTCGGGG
	R-cel-pri-mir-36 44bp_1 (28US mid)	ATTTTATCTTTCCGCGTCGGGGACCCATGCGAATTTTCAACCCCC
cel-pri-mir-36 44bp_2 (28US up)	cel-pri-mir-36 44bp_2 (28US up) backbone	CCACCGCTGTCGGGGAACCGCGCCAATTTTCGCTTCAGTGCTACCAGACCATCCAAAGTGTCTGGTATCACCGGGTGAAAATTC	PCR using cel-pri-mir-36 44bp_2 (28US up) backbone as template
	F-T7-cel-pri-mir-36 44bp_2 (28US up)	TAATACGACTCACTATAGGGTCCACTTGCTCCACCGCTGTCGGGG
	R-cel-pri-mir-36 44bp_2 (28US up)	ATTTTATCTTTCCGCGTCGGGGACCCATGCGAATTTTCACCCGGT
cel-pri-mir-36 22US	cel-pri-mir-36 22US backbone	CCACCGCTGTCGGGGAACCGCGCCAATTTTCGCTTCAGTAGACCATCCAAAGTGTCTACCGGGTGAAAATTC	PCR using cel-pri-mir-36 22US backbone backbone as template
	F-T7-cel-pri-mir-36 22US	TAATACGACTCACTATAGGGTCCACTTGCTCCACCGCTGTCGGGG
	R-cel-pri-mir-36 22US	ATTTTATCTTTCCGCGTCGGGGACCCATGCGAATTTTCACCCGGT
Artificial substrate 1 (AS-1)	F-T7-AS-1	TAATACGACTCACTATAGGGTTATTTTATCTAGGATTAGATGTTTGAAGCATAGCCATGACCAT	1 cycle extension using Klenow fragment (Thermo Scientific)
	R-AS-1	GAAAAAGTAcCTAGGATTAGATGTTcGAAACATAACCATGACTTGTTGGATGGTCATGGCTATG
Artificial substrate 2 (AS-2)	F-T7-AS-2	TAATACGACTCACTATAGGGTTATTTCACTATCTAGGATTAGATAATGTTTGAAGCATAGCCATGACCAT	1 cycle extension using Klenow fragment (Thermo Scientific)
	R-AS-2	GAAAAAGCACTAcCTAGGATTAGATAATGTTcGAAACATAACCATGACTTGTTGGATGGTCATGGCTATG
hsa-pri-mir-30a	F-T7-hsa-pri-mir-30a	TAATACGACTCACTATAGGGTATTGCTGTTGACAGTGA	PCR from human genomic DNA
	R-hsa-pri-mir-30a	TGAAGTCCGAGGCAGTAGGCAGCTGC
hsa-pri-mir-16-1	F-T7-hsa-pri-mir-16-1	TAATACGACTCACTATAGGGTGATAGCAATGTCAGCAGTGC	PCR from human genomic DNA
	R-hsa-pri-mir-16-1	TAGAGTATGGTCAACCTTAC
hsa-pri-mir-125a	F-T7-hsa-pri-mir-125a	TAATACGACTCACTATAGGGCCACCGCACACCATGTTG	PCR from human genomic DNA
	R-hsa-pri-mir-125a	AGGTGTGTGGTTGGGCCAGAC
hsa-pri-mir-31	F-T7-hsa-pri-mir-31	TAATACGACTCACTATAGGGTATTCTCCTGTAACTTGGAACTGGAGAGGAGGCAAGATGCTGGCATAGCTGTTG	1 cycle extension using Klenow fragment (Thermo Scientific)
	R-hsa-pri-mir-31	GCCATGGCTGCTGTCAGACAGGAAAGATGGCAATATGTTGGCATAGCAGGTTCCCAGTTCAACAGCTATGCCAGC
hsa-pri-mir-342	F-T7-hsa-pri-mir-342	TAATACGACTCACTATAGGGTGAAACTGGGCTCAAGGTGAGG	PCR from human genomic DNA
	R-hsa-pri-mir-342	GTGATAAGTAGGCCAAGGTGACGG

## Sheet: Supplementary Table S3
Supplementary Table S3. Cleavage efficiency and accuracy of pri-miRNAs recovered in different samples
Name	Sample	MirGeneDB ID	Sequence	Structure	Cleavage efficiency	CL-5	CL-4	CL-3	CL-2	CL-1	CL0	CL1	CL2	CL3	CL4	CL5
cel-let-7	cDrosha	cel-let-7-p5	GGGATTGGTGGACGGTCTACACTGTGGATCCGGTGAGGTAGTAGGTTGTATAGTTTGGAATATTACCACCGGTGAACTATGCAATTTTCTACCTTACCGGAGACAGAACTCTTCGAAGCTGCG	.((((((.....))))))...((((...(((((((((((((.((((((((((((........(((((...))))))))))))))))).))))))))))))).)))).................	-2.78388	0.00114482	0.00171723	0.00801374	0.0131654	0.0915856	0.560962	0.0188895	0.00515169	0.00228964	0.00457928	0.292501
cel-let-7	cMP	cel-let-7-p5	GGGATTGGTGGACGGTCTACACTGTGGATCCGGTGAGGTAGTAGGTTGTATAGTTTGGAATATTACCACCGGTGAACTATGCAATTTTCTACCTTACCGGAGACAGAACTCTTCGAAGCTGCG	.((((((.....))))))...((((...(((((((((((((.((((((((((((........(((((...))))))))))))))))).))))))))))))).)))).................	-0.748664	0.000975991	0.00156159	0.00624634	0.0179582	0.0603162	0.83291	0.0318173	0.0203006	0.00273277	0.00214718	0.0230334
cel-let-7	dsRBD_deletion	cel-let-7-p5	GGGATTGGTGGACGGTCTACACTGTGGATCCGGTGAGGTAGTAGGTTGTATAGTTTGGAATATTACCACCGGTGAACTATGCAATTTTCTACCTTACCGGAGACAGAACTCTTCGAAGCTGCG	.((((((.....))))))...((((...(((((((((((((.((((((((((((........(((((...))))))))))))))))).))))))))))))).)))).................	-0.747198	0.00174346	0.00124533	0.00809465	0.0251557	0.0927771	0.759029	0.0313823	0.0139477	0.00261519	0.00273973	0.0612702
cel-let-7	beta_deletion	cel-let-7-p5	GGGATTGGTGGACGGTCTACACTGTGGATCCGGTGAGGTAGTAGGTTGTATAGTTTGGAATATTACCACCGGTGAACTATGCAATTTTCTACCTTACCGGAGACAGAACTCTTCGAAGCTGCG	.((((((.....))))))...((((...(((((((((((((.((((((((((((........(((((...))))))))))))))))).))))))))))))).)))).................	-3.51917	0.00348432	0.00348432	0.00348432	0.0209059	0.0452962	0.843206	0.0261324	0.0087108	0.00174216	0.00522648	0.0383275
cel-let-7	belt_deletion	cel-let-7-p5	GGGATTGGTGGACGGTCTACACTGTGGATCCGGTGAGGTAGTAGGTTGTATAGTTTGGAATATTACCACCGGTGAACTATGCAATTTTCTACCTTACCGGAGACAGAACTCTTCGAAGCTGCG	.((((((.....))))))...((((...(((((((((((((.((((((((((((........(((((...))))))))))))))))).))))))))))))).)))).................	-1.67538	0.000659631	0.000219877	0.00879507	0.0279244	0.0540897	0.852682	0.0255057	0.00791557	0.00131926	0.00131926	0.019569
cel-lin-4	cDrosha	cel-mir-10-p3m	GGGTTGGTTTATGAGTTTATGCTTCCGGCCTGTTCCCTGAGACCTCAAGTGTGAGTGTACTATTGATGCTTCACACCTGGGCTCTCCGGGTACCAGGACGGTTTGAGCAGATCTTTTTT	............(((....((((((((.((((..(((.((((.((((.(((((((.(((.......)))))))))).)))).)))).)))...)))).)))...)))))...)))....	-2.20559	0.00206706	0.00229674	0.00620119	0.165136	0.0280202	0.285714	0.0144695	0.0133211	0.370005	0.0675241	0.0452458
cel-lin-4	cMP	cel-mir-10-p3m	GGGTTGGTTTATGAGTTTATGCTTCCGGCCTGTTCCCTGAGACCTCAAGTGTGAGTGTACTATTGATGCTTCACACCTGGGCTCTCCGGGTACCAGGACGGTTTGAGCAGATCTTTTTT	............(((....((((((((.((((..(((.((((.((((.(((((((.(((.......)))))))))).)))).)))).)))...)))).)))...)))))...)))....	0.0869261	0.00530799	0.00484928	0.0105505	0.238139	0.0676933	0.266186	0.0237221	0.0117955	0.269135	0.070118	0.0325033
cel-lin-4	dsRBD_deletion	cel-mir-10-p3m	GGGTTGGTTTATGAGTTTATGCTTCCGGCCTGTTCCCTGAGACCTCAAGTGTGAGTGTACTATTGATGCTTCACACCTGGGCTCTCCGGGTACCAGGACGGTTTGAGCAGATCTTTTTT	............(((....((((((((.((((..(((.((((.((((.(((((((.(((.......)))))))))).)))).)))).)))...)))).)))...)))))...)))....	0.0126008	0.00198282	0.00304032	0.0118088	0.236308	0.0380701	0.0500991	0.00771095	0.00484688	0.472527	0.122494	0.0511126
cel-lin-4	beta_deletion	cel-mir-10-p3m	GGGTTGGTTTATGAGTTTATGCTTCCGGCCTGTTCCCTGAGACCTCAAGTGTGAGTGTACTATTGATGCTTCACACCTGGGCTCTCCGGGTACCAGGACGGTTTGAGCAGATCTTTTTT	............(((....((((((((.((((..(((.((((.((((.(((((((.(((.......)))))))))).)))).)))).)))...)))).)))...)))))...)))....	-2.25217	0.00130095	0.00390286	0.0112749	0.40026	0.0568083	0.385516	0.0208153	0.00910668	0.0633131	0.0381613	0.00954033
cel-lin-4	belt_deletion	cel-mir-10-p3m	GGGTTGGTTTATGAGTTTATGCTTCCGGCCTGTTCCCTGAGACCTCAAGTGTGAGTGTACTATTGATGCTTCACACCTGGGCTCTCCGGGTACCAGGACGGTTTGAGCAGATCTTTTTT	............(((....((((((((.((((..(((.((((.((((.(((((((.(((.......)))))))))).)))).)))).)))...)))).)))...)))))...)))....	-1.77883	0.00410416	0.00651005	0.0172658	0.367252	0.0537787	0.231956	0.0131616	0.00735918	0.232097	0.0484008	0.0181149
cel-lsy-6	cDrosha	cel-lsy-6	GGGTTCCTACTAATTTCTGAAAAATAAGCCATCAAATGCGTCTAGTATCAAAATCATGTAAAAACTGTAAAACAGATTTTGTATGAGACGCATTTCGATGACGGGCACAACAGAGACACCGCC	.(((....)))..((((((..........((((((((((((((.(((.(((((((.(((............))))))))))))).)))))))))).))))..........)))))).......	-1.94223	0.00123916	0.0105328	0.00247831	0.00805452	0.011772	0.876084	0.0241636	0.00433705	0.00805452	0.00371747	0.0495663
cel-lsy-6	cMP	cel-lsy-6	GGGTTCCTACTAATTTCTGAAAAATAAGCCATCAAATGCGTCTAGTATCAAAATCATGTAAAAACTGTAAAACAGATTTTGTATGAGACGCATTTCGATGACGGGCACAACAGAGACACCGCC	.(((....)))..((((((..........((((((((((((((.(((.(((((((.(((............))))))))))))).)))))))))).))))..........)))))).......	-2.31124	0	0.00223714	0.00111857	0.0100671	0.00782998	0.807606	0.0290828	0.0123043	0.0939597	0.00559284	0.0302013
cel-lsy-6	dsRBD_deletion	cel-lsy-6	GGGTTCCTACTAATTTCTGAAAAATAAGCCATCAAATGCGTCTAGTATCAAAATCATGTAAAAACTGTAAAACAGATTTTGTATGAGACGCATTTCGATGACGGGCACAACAGAGACACCGCC	.(((....)))..((((((..........((((((((((((((.(((.(((((((.(((............))))))))))))).)))))))))).))))..........)))))).......	-1.57073	0	0.00299273	0.00171013	0.00940573	0.00812313	0.701154	0.0265071	0.0102608	0.122702	0.0166738	0.10047
cel-lsy-6	beta_deletion	cel-lsy-6	GGGTTCCTACTAATTTCTGAAAAATAAGCCATCAAATGCGTCTAGTATCAAAATCATGTAAAAACTGTAAAACAGATTTTGTATGAGACGCATTTCGATGACGGGCACAACAGAGACACCGCC	.(((....)))..((((((..........((((((((((((((.(((.(((((((.(((............))))))))))))).)))))))))).))))..........)))))).......	-4.76145	0	0.008	0	0.024	0.008	0.896	0.024	0	0.04	0	0
cel-lsy-6	belt_deletion	cel-lsy-6	GGGTTCCTACTAATTTCTGAAAAATAAGCCATCAAATGCGTCTAGTATCAAAATCATGTAAAAACTGTAAAACAGATTTTGTATGAGACGCATTTCGATGACGGGCACAACAGAGACACCGCC	.(((....)))..((((((..........((((((((((((((.(((.(((((((.(((............))))))))))))).)))))))))).))))..........)))))).......	-1.9419	0.00102617	0.0030785	0.00153925	0.0159056	0.00718317	0.869164	0.0287327	0.00872242	0.0451514	0.00513084	0.0143663
cel-mir-1	cDrosha	cel-mir-1	GGGCGCTATATTCAAAGTGACCGTACCGAGCTGCATACTTCCTTACATGCCCATACTATATCATAAATGGATATGGAATGTAAAGAAGTATGTAGAACGGGGTGGTAGTGTTTTAATGG	.((((((............((((..(((..(((((((((((.((((((..(((((((((.......)))).))))).)))))).)))))))))))..)))..)))))))))).......	-2.71911	0.118776	0.00653061	0.0138776	0.0167347	0.0044898	0.0946939	0.0395918	0.0673469	0.0102041	0.0763265	0.551429
cel-mir-1	cMP	cel-mir-1	GGGCGCTATATTCAAAGTGACCGTACCGAGCTGCATACTTCCTTACATGCCCATACTATATCATAAATGGATATGGAATGTAAAGAAGTATGTAGAACGGGGTGGTAGTGTTTTAATGG	.((((((............((((..(((..(((((((((((.((((((..(((((((((.......)))).))))).)))))).)))))))))))..)))..)))))))))).......	-2.72626	0.198394	0.00573394	0.0332569	0.0424312	0.0235092	0.340023	0.141055	0.137041	0.00458716	0.00917431	0.0647936
cel-mir-1	dsRBD_deletion	cel-mir-1	GGGCGCTATATTCAAAGTGACCGTACCGAGCTGCATACTTCCTTACATGCCCATACTATATCATAAATGGATATGGAATGTAAAGAAGTATGTAGAACGGGGTGGTAGTGTTTTAATGG	.((((((............((((..(((..(((((((((((.((((((..(((((((((.......)))).))))).)))))).)))))))))))..)))..)))))))))).......	-1.50824	0.148434	0.00724067	0.00708327	0.0240831	0.0119629	0.174091	0.152212	0.0563513	0.00975917	0.031009	0.377774
cel-mir-1	beta_deletion	cel-mir-1	GGGCGCTATATTCAAAGTGACCGTACCGAGCTGCATACTTCCTTACATGCCCATACTATATCATAAATGGATATGGAATGTAAAGAAGTATGTAGAACGGGGTGGTAGTGTTTTAATGG	.((((((............((((..(((..(((((((((((.((((((..(((((((((.......)))).))))).)))))).)))))))))))..)))..)))))))))).......	-4.99835	0.144928	0.0326087	0.0434783	0.0869565	0.0326087	0.155797	0.0797101	0.184783	0.0181159	0.0253623	0.195652
cel-mir-1	belt_deletion	cel-mir-1	GGGCGCTATATTCAAAGTGACCGTACCGAGCTGCATACTTCCTTACATGCCCATACTATATCATAAATGGATATGGAATGTAAAGAAGTATGTAGAACGGGGTGGTAGTGTTTTAATGG	.((((((............((((..(((..(((((((((((.((((((..(((((((((.......)))).))))).)))))).)))))))))))..)))..)))))))))).......	-2.98616	0.272986	0.0113914	0.0154597	0.0484133	0.012205	0.211147	0.104557	0.0768918	0.00610252	0.0154597	0.225386
cel-mir-124	cDrosha	cel-mir-124	GGGATTGATACACCATGTCCCACTTGTCATCTGGCATGCACCCTAGTGACTTTAGTGGACATCTAAGTCTTCCAACTAAGGCACGCGGTGAATGCCACGTGGCCATGATGGGGCTCCCATTG	(((((((......)).)))))....(((((.((((((.((((...(((.(((((((((((......))))....))))))))))..)))).)))))).)))))...((((((...)))))).	-1.42817	0.00100129	0.00171649	0.0024317	0.113432	0.00343299	0.14018	0.0566443	0.066228	0.557431	0.0185953	0.0389072
cel-mir-124	cMP	cel-mir-124	GGGATTGATACACCATGTCCCACTTGTCATCTGGCATGCACCCTAGTGACTTTAGTGGACATCTAAGTCTTCCAACTAAGGCACGCGGTGAATGCCACGTGGCCATGATGGGGCTCCCATTG	(((((((......)).)))))....(((((.((((((.((((...(((.(((((((((((......))))....))))))))))..)))).)))))).)))))...((((((...)))))).	-1.32043	0.000185563	0.000371126	0.00148451	0.0569679	0.00445352	0.182409	0.0786788	0.0536278	0.579514	0.0141028	0.0282056
cel-mir-124	dsRBD_deletion	cel-mir-124	GGGATTGATACACCATGTCCCACTTGTCATCTGGCATGCACCCTAGTGACTTTAGTGGACATCTAAGTCTTCCAACTAAGGCACGCGGTGAATGCCACGTGGCCATGATGGGGCTCCCATTG	(((((((......)).)))))....(((((.((((((.((((...(((.(((((((((((......))))....))))))))))..)))).)))))).)))))...((((((...)))))).	-0.674609	0.000302961	0.000302961	0.000833144	0.0471862	0.00363554	0.121033	0.0669545	0.0622586	0.637279	0.0251458	0.0350678
cel-mir-124	beta_deletion	cel-mir-124	GGGATTGATACACCATGTCCCACTTGTCATCTGGCATGCACCCTAGTGACTTTAGTGGACATCTAAGTCTTCCAACTAAGGCACGCGGTGAATGCCACGTGGCCATGATGGGGCTCCCATTG	(((((((......)).)))))....(((((.((((((.((((...(((.(((((((((((......))))....))))))))))..)))).)))))).)))))...((((((...)))))).	-2.74783	0.00261097	0.00391645	0.0078329	0.0685379	0.0110966	0.344648	0.0522193	0.0424282	0.441906	0.0117493	0.0130548
cel-mir-124	belt_deletion	cel-mir-124	GGGATTGATACACCATGTCCCACTTGTCATCTGGCATGCACCCTAGTGACTTTAGTGGACATCTAAGTCTTCCAACTAAGGCACGCGGTGAATGCCACGTGGCCATGATGGGGCTCCCATTG	(((((((......)).)))))....(((((.((((((.((((...(((.(((((((((((......))))....))))))))))..)))).)))))).)))))...((((((...)))))).	-2.19188	0	0	0.000804667	0.0774492	0.00341984	0.257695	0.0649769	0.038624	0.523637	0.0140817	0.019312
cel-mir-1817	cDrosha	cel-mir-1817	GGGTTTGAAAAAATGTACATTTCAATTTTCGAGTAGCCAATGTCTTCTCTATCATGCATTTTACAAATAATGAGTACATGATAGTGAAATATTTGCTTCCTGAATTTCAGAGATGTTTTTTTTTG	......(((((((...(((((((....((((...(((.(((((.(((.((((((((.((((..........)))).)))))))).)))))))).)))...)))).....))))))).))))))).	-3.08499	0.00206186	0.00618557	0.0123711	0.680412	0.0103093	0.0587629	0.0206186	0.00309278	0.112371	0.014433	0.0793814
cel-mir-1817	cMP	cel-mir-1817	GGGTTTGAAAAAATGTACATTTCAATTTTCGAGTAGCCAATGTCTTCTCTATCATGCATTTTACAAATAATGAGTACATGATAGTGAAATATTTGCTTCCTGAATTTCAGAGATGTTTTTTTTTG	......(((((((...(((((((....((((...(((.(((((.(((.((((((((.((((..........)))).)))))))).)))))))).)))...)))).....))))))).))))))).	-0.971637	0.000666001	0.003996	0.00832501	0.201465	0.00965701	0.51382	0.028638	0.00532801	0.188145	0.00965701	0.030303
cel-mir-1817	dsRBD_deletion	cel-mir-1817	GGGTTTGAAAAAATGTACATTTCAATTTTCGAGTAGCCAATGTCTTCTCTATCATGCATTTTACAAATAATGAGTACATGATAGTGAAATATTTGCTTCCTGAATTTCAGAGATGTTTTTTTTTG	......(((((((...(((((((....((((...(((.(((((.(((.((((((((.((((..........)))).)))))))).)))))))).)))...)))).....))))))).))))))).	-1.03282	0.000665631	0.0115376	0.0204127	0.458176	0.014422	0.06146	0.0355003	0.00421566	0.318837	0.0190814	0.0556911
cel-mir-1817	beta_deletion	cel-mir-1817	GGGTTTGAAAAAATGTACATTTCAATTTTCGAGTAGCCAATGTCTTCTCTATCATGCATTTTACAAATAATGAGTACATGATAGTGAAATATTTGCTTCCTGAATTTCAGAGATGTTTTTTTTTG	......(((((((...(((((((....((((...(((.(((((.(((.((((((((.((((..........)))).)))))))).)))))))).)))...)))).....))))))).))))))).	-5.0912	0	0.0151515	0.0151515	0.590909	0.00757576	0.265152	0.0454545	0.00757576	0.0530303	0	0
cel-mir-1817	belt_deletion	cel-mir-1817	GGGTTTGAAAAAATGTACATTTCAATTTTCGAGTAGCCAATGTCTTCTCTATCATGCATTTTACAAATAATGAGTACATGATAGTGAAATATTTGCTTCCTGAATTTCAGAGATGTTTTTTTTTG	......(((((((...(((((((....((((...(((.(((((.(((.((((((((.((((..........)))).)))))))).)))))))).)))...)))).....))))))).))))))).	-1.39044	0.000527565	0.00817726	0.00923239	0.350567	0.0076497	0.398839	0.0176734	0.00395674	0.168293	0.00896861	0.0261145
cel-mir-1819	cDrosha	cel-mir-1819	GGGATATATATTCATGCTGAAAAATCAGTGATCAATCATGCTCAAAACATTCGACATAACTTAATTTCTTTGTGGAATGATTGAGCTTGATGGATCGATGAAAGAGTACACATTTTTCT	...............(((((....)))))((((.((((.((((((..(((((.(((..............))).))))).)))))).)))).))))...((((((.......)))))).	-2.26429	0.00436273	0.00934871	0.00155812	0.0280461	0.203179	0.225927	0.00592085	0.0112184	0.0417576	0.422562	0.0461203
cel-mir-1819	cMP	cel-mir-1819	GGGATATATATTCATGCTGAAAAATCAGTGATCAATCATGCTCAAAACATTCGACATAACTTAATTTCTTTGTGGAATGATTGAGCTTGATGGATCGATGAAAGAGTACACATTTTTCT	...............(((((....)))))((((.((((.((((((..(((((.(((..............))).))))).)))))).)))).))))...((((((.......)))))).	-1.68458	0.0014573	0.00786943	0.0014573	0.0113669	0.534538	0.30545	0.032935	0.0276887	0.0457593	0.0230254	0.00845235
cel-mir-1819	dsRBD_deletion	cel-mir-1819	GGGATATATATTCATGCTGAAAAATCAGTGATCAATCATGCTCAAAACATTCGACATAACTTAATTTCTTTGTGGAATGATTGAGCTTGATGGATCGATGAAAGAGTACACATTTTTCT	...............(((((....)))))((((.((((.((((((..(((((.(((..............))).))))).)))))).)))).))))...((((((.......)))))).	-1.354	0.00281231	0.00651273	0.000888099	0.00843694	0.437537	0.280491	0.0298993	0.0482534	0.0777087	0.0834813	0.0239787
cel-mir-1819	beta_deletion	cel-mir-1819	GGGATATATATTCATGCTGAAAAATCAGTGATCAATCATGCTCAAAACATTCGACATAACTTAATTTCTTTGTGGAATGATTGAGCTTGATGGATCGATGAAAGAGTACACATTTTTCT	...............(((((....)))))((((.((((.((((((..(((((.(((..............))).))))).)))))).)))).))))...((((((.......)))))).	-4.31704	0.00945626	0.00236407	0.0118203	0.0449173	0.394799	0.304965	0.0378251	0.0189125	0.0496454	0.070922	0.0543735
cel-mir-1819	belt_deletion	cel-mir-1819	GGGATATATATTCATGCTGAAAAATCAGTGATCAATCATGCTCAAAACATTCGACATAACTTAATTTCTTTGTGGAATGATTGAGCTTGATGGATCGATGAAAGAGTACACATTTTTCT	...............(((((....)))))((((.((((.((((((..(((((.(((..............))).))))).)))))).)))).))))...((((((.......)))))).	-1.74937	0.00559971	0.00921243	0.00180636	0.0128251	0.551662	0.311055	0.0216763	0.0148121	0.0296243	0.0343208	0.00740607
cel-mir-1820	cDrosha	cel-mir-315	GGGACGTATTCTTCAAAAATTGCATTTTCCATCTTTTGATTGTTTTTCGATGATGTTCGTTAAATCGGTATAAGCGAACCATTGTAAACAATCAAAGAATGGAGAATCAATTTATGATCTGGAA	........(((((((.((((((.(((((((((.((((((((((((..(((((..(((((((...........)))))))))))).)))))))))))).))))))))))))))).)))...))))	-3.30072	0.00203874	0.0234455	0.521916	0.285423	0.0224261	0.0489297	0.00713558	0.00611621	0.0132518	0.00101937	0.0682977
cel-mir-1820	cMP	cel-mir-315	GGGACGTATTCTTCAAAAATTGCATTTTCCATCTTTTGATTGTTTTTCGATGATGTTCGTTAAATCGGTATAAGCGAACCATTGTAAACAATCAAAGAATGGAGAATCAATTTATGATCTGGAA	........(((((((.((((((.(((((((((.((((((((((((..(((((..(((((((...........)))))))))))).)))))))))))).))))))))))))))).)))...))))	-2.61872	0	0.0026643	0.0737123	0.0728242	0.0204263	0.719361	0.0186501	0.0133215	0.0373002	0.0239787	0.017762
cel-mir-1820	dsRBD_deletion	cel-mir-315	GGGACGTATTCTTCAAAAATTGCATTTTCCATCTTTTGATTGTTTTTCGATGATGTTCGTTAAATCGGTATAAGCGAACCATTGTAAACAATCAAAGAATGGAGAATCAATTTATGATCTGGAA	........(((((((.((((((.(((((((((.((((((((((((..(((((..(((((((...........)))))))))))).)))))))))))).))))))))))))))).)))...))))	-1.74542	0.00185759	0.00804954	0.22291	0.242105	0.030031	0.280805	0.0142415	0.00588235	0.0727554	0.0541796	0.0671827
cel-mir-1820	beta_deletion	cel-mir-315	GGGACGTATTCTTCAAAAATTGCATTTTCCATCTTTTGATTGTTTTTCGATGATGTTCGTTAAATCGGTATAAGCGAACCATTGTAAACAATCAAAGAATGGAGAATCAATTTATGATCTGGAA	........(((((((.((((((.(((((((((.((((((((((((..(((((..(((((((...........)))))))))))).)))))))))))).))))))))))))))).)))...))))	-3.38545	0.00197628	0.00395257	0.164032	0.0968379	0.0335968	0.600791	0.041502	0.0217391	0.0158103	0.00790514	0.0118577
cel-mir-1820	belt_deletion	cel-mir-315	GGGACGTATTCTTCAAAAATTGCATTTTCCATCTTTTGATTGTTTTTCGATGATGTTCGTTAAATCGGTATAAGCGAACCATTGTAAACAATCAAAGAATGGAGAATCAATTTATGATCTGGAA	........(((((((.((((((.(((((((((.((((((((((((..(((((..(((((((...........)))))))))))).)))))))))))).))))))))))))))).)))...))))	-1.75632	0.00144718	0.00376266	0.126483	0.0842258	0.0130246	0.692041	0.0150507	0.00520984	0.0263386	0.0167873	0.0156295
cel-mir-1821	cDrosha	cel-mir-1821	GGGATTCACTATAATATGTAGTTGGTACAAGTTTGCCCAACTTGCAGACTTTTCAATTTTCGGCAAGTGGAATTGAGGTCTTATAGTTAGGTAGACATTTACTACAACTAATATATATTT	.............((((((((((((((...(((((((.((((...(((((..((((((((........)))))))))))))...)))).)))))))...)))..))))).))))))....	0.301809	0.0146248	0.0187579	0.00222552	0.00360322	0.00582874	0.704218	0.0148368	0.0118694	0.0303095	0.167762	0.0259644
cel-mir-1821	cMP	cel-mir-1821	GGGATTCACTATAATATGTAGTTGGTACAAGTTTGCCCAACTTGCAGACTTTTCAATTTTCGGCAAGTGGAATTGAGGTCTTATAGTTAGGTAGACATTTACTACAACTAATATATATTT	.............((((((((((((((...(((((((.((((...(((((..((((((((........)))))))))))))...)))).)))))))...)))..))))).))))))....	1.77212	0.000534645	0.00101583	0.000374251	0.00117622	0.0057207	0.887564	0.0283896	0.0186056	0.0099444	0.0435201	0.00315441
cel-mir-1821	dsRBD_deletion	cel-mir-1821	GGGATTCACTATAATATGTAGTTGGTACAAGTTTGCCCAACTTGCAGACTTTTCAATTTTCGGCAAGTGGAATTGAGGTCTTATAGTTAGGTAGACATTTACTACAACTAATATATATTT	.............((((((((((((((...(((((((.((((...(((((..((((((((........)))))))))))))...)))).)))))))...)))..))))).))))))....	1.51155	0.00188154	0.00204516	0.000409031	0.00171793	0.0052356	0.800802	0.0271597	0.014766	0.026178	0.108966	0.0108393
cel-mir-1821	beta_deletion	cel-mir-1821	GGGATTCACTATAATATGTAGTTGGTACAAGTTTGCCCAACTTGCAGACTTTTCAATTTTCGGCAAGTGGAATTGAGGTCTTATAGTTAGGTAGACATTTACTACAACTAATATATATTT	.............((((((((((((((...(((((((.((((...(((((..((((((((........)))))))))))))...)))).)))))))...)))..))))).))))))....	-1.28605	0.000582411	0.000582411	0.000582411	0.0052417	0.00407688	0.896331	0.019802	0.00990099	0.0163075	0.0436808	0.00291206
cel-mir-1821	belt_deletion	cel-mir-1821	GGGATTCACTATAATATGTAGTTGGTACAAGTTTGCCCAACTTGCAGACTTTTCAATTTTCGGCAAGTGGAATTGAGGTCTTATAGTTAGGTAGACATTTACTACAACTAATATATATTT	.............((((((((((((((...(((((((.((((...(((((..((((((((........)))))))))))))...)))).)))))))...)))..))))).))))))....	1.17099	0.00269114	0.0015378	0.000240281	0.00100918	0.004277	0.872171	0.0234994	0.0144649	0.0173963	0.0589168	0.00379643
cel-mir-1823	cDrosha	cel-mir-1823-v1	GGGATATATTAATTCCCCTTTGACCTGAACGTCACCCCTAACCCTATGCAGTATTTGGAGCTCATAAAATACTGGAAGTGTTTAGGAGTAATGCTCAGTTGTCAGAATTTGTGAAA	((((.........)))).((((((((((.(((.((.(((((.......((((((((..........)))))))).......))))).)).))).))))..))))))..........	-2.24429	0.0906154	0.0295818	0.00255015	0.00527032	0.00901054	0.0292418	0.0132608	0.695172	0.0414825	0.0127508	0.0710643
cel-mir-1823	cMP	cel-mir-1823-v1	GGGATATATTAATTCCCCTTTGACCTGAACGTCACCCCTAACCCTATGCAGTATTTGGAGCTCATAAAATACTGGAAGTGTTTAGGAGTAATGCTCAGTTGTCAGAATTTGTGAAA	((((.........)))).((((((((((.(((.((.(((((.......((((((((..........)))))))).......))))).)).))).))))..))))))..........	-2.81909	0.0449558	0.0686726	0.0060177	0.04	0.0223009	0.494867	0.0134513	0.269381	0.00920354	0.00495575	0.0261947
cel-mir-1823	dsRBD_deletion	cel-mir-1823-v1	GGGATATATTAATTCCCCTTTGACCTGAACGTCACCCCTAACCCTATGCAGTATTTGGAGCTCATAAAATACTGGAAGTGTTTAGGAGTAATGCTCAGTTGTCAGAATTTGTGAAA	((((.........)))).((((((((((.(((.((.(((((.......((((((((..........)))))))).......))))).)).))).))))..))))))..........	-2.26032	0.0621547	0.0564764	0.00537139	0.0477287	0.0271639	0.133671	0.0118171	0.51105	0.0296194	0.0102824	0.104665
cel-mir-1823	beta_deletion	cel-mir-1823-v1	GGGATATATTAATTCCCCTTTGACCTGAACGTCACCCCTAACCCTATGCAGTATTTGGAGCTCATAAAATACTGGAAGTGTTTAGGAGTAATGCTCAGTTGTCAGAATTTGTGAAA	((((.........)))).((((((((((.(((.((.(((((.......((((((((..........)))))))).......))))).)).))).))))..))))))..........	-5.1013	0.0585586	0.0585586	0.0292793	0.0585586	0.0247748	0.18018	0.0315315	0.463964	0.0157658	0.0202703	0.0585586
cel-mir-1823	belt_deletion	cel-mir-1823-v1	GGGATATATTAATTCCCCTTTGACCTGAACGTCACCCCTAACCCTATGCAGTATTTGGAGCTCATAAAATACTGGAAGTGTTTAGGAGTAATGCTCAGTTGTCAGAATTTGTGAAA	((((.........)))).((((((((((.(((.((.(((((.......((((((((..........)))))))).......))))).)).))).))))..))))))..........	-2.14068	0.050983	0.0583224	0.00301442	0.0214941	0.0078637	0.358191	0.0112713	0.365924	0.00969856	0.00668414	0.106553
cel-mir-1829a	cDrosha	cel-mir-1829-p1	GGGTGCTAAATCCTTTGTTCAGTTATTATAAGTAAGGGGACTTCTAATTGTTTGTAAAAAATCGAGTATTACAACCATTGGAATTTCTCTATTACATTTTTGGATTGGCAAAGTTGTA	((((.....))))(((((.(((((.......(((((((((.(((((((.(((.((((...........))))))).))))))).))))))..))).......))))))))))......	-6.71259	0	0.016129	0.016129	0.0322581	0.112903	0.0322581	0.467742	0.0645161	0.0967742	0.112903	0.0483871
cel-mir-1829a	cMP	cel-mir-1829-p1	GGGTGCTAAATCCTTTGTTCAGTTATTATAAGTAAGGGGACTTCTAATTGTTTGTAAAAAATCGAGTATTACAACCATTGGAATTTCTCTATTACATTTTTGGATTGGCAAAGTTGTA	((((.....))))(((((.(((((.......(((((((((.(((((((.(((.((((...........))))))).))))))).))))))..))).......))))))))))......	-3.36108	0.00220264	0.00881057	0.00440529	0.00220264	0.207048	0.187225	0.497797	0.0418502	0.0132159	0.0330396	0.00220264
cel-mir-1829a	dsRBD_deletion	cel-mir-1829-p1	GGGTGCTAAATCCTTTGTTCAGTTATTATAAGTAAGGGGACTTCTAATTGTTTGTAAAAAATCGAGTATTACAACCATTGGAATTTCTCTATTACATTTTTGGATTGGCAAAGTTGTA	((((.....))))(((((.(((((.......(((((((((.(((((((.(((.((((...........))))))).))))))).))))))..))).......))))))))))......	-3.18178	0	0.00993789	0.00745342	0.00621118	0.135404	0.151553	0.591304	0.0372671	0.0136646	0.0447205	0.00248447
cel-mir-1829a	belt_deletion	cel-mir-1829-p1	GGGTGCTAAATCCTTTGTTCAGTTATTATAAGTAAGGGGACTTCTAATTGTTTGTAAAAAATCGAGTATTACAACCATTGGAATTTCTCTATTACATTTTTGGATTGGCAAAGTTGTA	((((.....))))(((((.(((((.......(((((((((.(((((((.(((.((((...........))))))).))))))).))))))..))).......))))))))))......	-5.44136	0	0.0331492	0.0110497	0.0110497	0.110497	0.110497	0.60221	0.0331492	0.0220994	0.0607735	0.00552486
cel-mir-1829b	cDrosha	cel-mir-1829-p2	GGGGCTTAAATCCTTTGTTATGTTATTATAAGTAAGCGATCTTCTAGATGGTTGTAAAACATCGAGTATTACAACCACTGGAATTTCTCTATTACCTTTTTGGATGGGCAAAGTTGTA	............(((((((..(((.......(((((.((..((((((.(((((((((.((.....)).)))))))))))))))..)).))..))).......))).))))))).....	-6.66314	0	0.0123457	0	0	0.0740741	0.271605	0.0617284	0.0987654	0.160494	0.234568	0.0864198
cel-mir-1829b	cMP	cel-mir-1829-p2	GGGGCTTAAATCCTTTGTTATGTTATTATAAGTAAGCGATCTTCTAGATGGTTGTAAAACATCGAGTATTACAACCACTGGAATTTCTCTATTACCTTTTTGGATGGGCAAAGTTGTA	............(((((((..(((.......(((((.((..((((((.(((((((((.((.....)).)))))))))))))))..)).))..))).......))).))))))).....	-4.58576	0	0.00408163	0.00816327	0	0.191837	0.502041	0.126531	0.126531	0	0.0367347	0.00408163
cel-mir-1829b	dsRBD_deletion	cel-mir-1829-p2	GGGGCTTAAATCCTTTGTTATGTTATTATAAGTAAGCGATCTTCTAGATGGTTGTAAAACATCGAGTATTACAACCACTGGAATTTCTCTATTACCTTTTTGGATGGGCAAAGTTGTA	............(((((((..(((.......(((((.((..((((((.(((((((((.((.....)).)))))))))))))))..)).))..))).......))).))))))).....	-4.9355	0	0	0.013289	0.013289	0.192691	0.478405	0.106312	0.106312	0.0166113	0.0631229	0.00996678
cel-mir-1829b	belt_deletion	cel-mir-1829-p2	GGGGCTTAAATCCTTTGTTATGTTATTATAAGTAAGCGATCTTCTAGATGGTTGTAAAACATCGAGTATTACAACCACTGGAATTTCTCTATTACCTTTTTGGATGGGCAAAGTTGTA	............(((((((..(((.......(((((.((..((((((.(((((((((.((.....)).)))))))))))))))..)).))..))).......))).))))))).....	-7.81111	0	0.0227273	0.0681818	0.0227273	0.340909	0.431818	0.0909091	0.0227273	0	0	0
cel-mir-1829c	cDrosha	cel-mir-1829-p3	GGGTGCTAAATCCTTTGTTCAGTTATTATAAGTAAGCGAAATTCAAGATGGTTGTAAAACATCGAGTACTACAACCACTGGAATTTCTCTATTGCATTTTTGGATGGGCAAAGTCGCA	((((.....))))((((((((..........(((((.(((((((.((.((((((((..((.....))..)))))))))).))))))).))..))).........))))))))......	-6.9768	0	0.0123457	0.0123457	0.0123457	0.0123457	0	0	0.0246914	0.037037	0.0740741	0.814815
cel-mir-1829c	cMP	cel-mir-1829-p3	GGGTGCTAAATCCTTTGTTCAGTTATTATAAGTAAGCGAAATTCAAGATGGTTGTAAAACATCGAGTACTACAACCACTGGAATTTCTCTATTGCATTTTTGGATGGGCAAAGTCGCA	((((.....))))((((((((..........(((((.(((((((.((.((((((((..((.....))..)))))))))).))))))).))..))).........))))))))......	-4.60259	0	0.00996678	0.0498339	0.00332226	0.0398671	0.614618	0.0498339	0.0830565	0.00332226	0.00996678	0.136213
cel-mir-1829c	dsRBD_deletion	cel-mir-1829-p3	GGGTGCTAAATCCTTTGTTCAGTTATTATAAGTAAGCGAAATTCAAGATGGTTGTAAAACATCGAGTACTACAACCACTGGAATTTCTCTATTGCATTTTTGGATGGGCAAAGTCGCA	((((.....))))((((((((..........(((((.(((((((.((.((((((((..((.....))..)))))))))).))))))).))..))).........))))))))......	-4.44705	0	0.0133333	0.0114286	0.00380952	0.00952381	0.4	0.0266667	0.0533333	0.0266667	0.032381	0.422857
cel-mir-1829c	belt_deletion	cel-mir-1829-p3	GGGTGCTAAATCCTTTGTTCAGTTATTATAAGTAAGCGAAATTCAAGATGGTTGTAAAACATCGAGTACTACAACCACTGGAATTTCTCTATTGCATTTTTGGATGGGCAAAGTCGCA	((((.....))))((((((((..........(((((.(((((((.((.((((((((..((.....))..)))))))))).))))))).))..))).........))))))))......	-6.10617	0	0.0111732	0.027933	0.0111732	0.0223464	0.452514	0.0502793	0.0391061	0.027933	0.0167598	0.340782
cel-mir-1830	cDrosha	cel-mir-1830	GGGAATGTTCGGTTTTCACTGTCGGTGAGTGGCCGAGGTTTCACGTTTTCTAGGCCACGCCGCAAATAGCCAGCTTGTGGCCTAGGAAATGAGAAAACTCGGCCACTCTTTCAGCACATTTTTCAAAT	((((((.....)))))).(((.....(((((((((((..(((.(((((((((((((((((.((.....))..))..))))))))))))))).)))..)))))))))))...)))..............	-0.0485617	0.00206932	0.0310743	0.0216589	0.0164856	0.0743576	0.414071	0.233213	0.0399379	0.146853	0.0128298	0.00744956
cel-mir-1830	cMP	cel-mir-1830	GGGAATGTTCGGTTTTCACTGTCGGTGAGTGGCCGAGGTTTCACGTTTTCTAGGCCACGCCGCAAATAGCCAGCTTGTGGCCTAGGAAATGAGAAAACTCGGCCACTCTTTCAGCACATTTTTCAAAT	((((((.....)))))).(((.....(((((((((((..(((.(((((((((((((((((.((.....))..))..))))))))))))))).)))..)))))))))))...)))..............	1.87372	0.000127197	0.0038668	0.00423567	0.0132412	0.0373197	0.367066	0.259813	0.0536264	0.194739	0.0519856	0.013979
cel-mir-1830	dsRBD_deletion	cel-mir-1830	GGGAATGTTCGGTTTTCACTGTCGGTGAGTGGCCGAGGTTTCACGTTTTCTAGGCCACGCCGCAAATAGCCAGCTTGTGGCCTAGGAAATGAGAAAACTCGGCCACTCTTTCAGCACATTTTTCAAAT	((((((.....)))))).(((.....(((((((((((..(((.(((((((((((((((((.((.....))..))..))))))))))))))).)))..)))))))))))...)))..............	1.08235	0.000168708	0.00906803	0.00756372	0.0105723	0.0532413	0.353105	0.262073	0.0420363	0.200115	0.0498953	0.012161
cel-mir-1830	beta_deletion	cel-mir-1830	GGGAATGTTCGGTTTTCACTGTCGGTGAGTGGCCGAGGTTTCACGTTTTCTAGGCCACGCCGCAAATAGCCAGCTTGTGGCCTAGGAAATGAGAAAACTCGGCCACTCTTTCAGCACATTTTTCAAAT	((((((.....)))))).(((.....(((((((((((..(((.(((((((((((((((((.((.....))..))..))))))))))))))).)))..)))))))))))...)))..............	-0.335709	0.000923219	0.00777043	0.00300046	0.0105401	0.0330051	0.566164	0.257347	0.0277735	0.0687798	0.0168487	0.00784736
cel-mir-1830	belt_deletion	cel-mir-1830	GGGAATGTTCGGTTTTCACTGTCGGTGAGTGGCCGAGGTTTCACGTTTTCTAGGCCACGCCGCAAATAGCCAGCTTGTGGCCTAGGAAATGAGAAAACTCGGCCACTCTTTCAGCACATTTTTCAAAT	((((((.....)))))).(((.....(((((((((((..(((.(((((((((((((((((.((.....))..))..))))))))))))))).)))..)))))))))))...)))..............	0.669729	0.000121545	0.00406306	0.00279553	0.00336852	0.0387033	0.406081	0.302507	0.0462912	0.153424	0.0344666	0.00817822
cel-mir-1832a	cDrosha	cel-mir-1832-p1	GGGAATCAAGCTCAGATTTGAATTCCGACCAATCAGCGATTCGAACTCCGCCCACTGCACCTGATTGGTTGACAAGTGGGCGGAGCGAATCGATGATTGGTCGGGGGTTCTCATTTTGGAGG	(((((((....(((....)))..((((((((((((.(((((((..((((((((((((((((.....)).)).)).))))))))))))))))).)))))))))))))))))))..........	-0.911249	0.00330033	0.0753575	0.432893	0.00770077	0.0192519	0.0605061	0.372937	0.00440044	0.00220022	0.00660066	0.0148515
cel-mir-1832a	cMP	cel-mir-1832-p1	GGGAATCAAGCTCAGATTTGAATTCCGACCAATCAGCGATTCGAACTCCGCCCACTGCACCTGATTGGTTGACAAGTGGGCGGAGCGAATCGATGATTGGTCGGGGGTTCTCATTTTGGAGG	(((((((....(((....)))..((((((((((((.(((((((..((((((((((((((((.....)).)).)).))))))))))))))))).)))))))))))))))))))..........	-0.90301	0.00229358	0.0626911	0.184251	0.00688073	0.306575	0.131498	0.280581	0.00458716	0.00458716	0.00993884	0.00611621
cel-mir-1832a	dsRBD_deletion	cel-mir-1832-p1	GGGAATCAAGCTCAGATTTGAATTCCGACCAATCAGCGATTCGAACTCCGCCCACTGCACCTGATTGGTTGACAAGTGGGCGGAGCGAATCGATGATTGGTCGGGGGTTCTCATTTTGGAGG	(((((((....(((....)))..((((((((((((.(((((((..((((((((((((((((.....)).)).)).))))))))))))))))).)))))))))))))))))))..........	-0.424882	0.00105152	0.0911321	0.287066	0.0115668	0.154574	0.0525762	0.360673	0.00946372	0.00350508	0.0168244	0.0115668
cel-mir-1832a	beta_deletion	cel-mir-1832-p1	GGGAATCAAGCTCAGATTTGAATTCCGACCAATCAGCGATTCGAACTCCGCCCACTGCACCTGATTGGTTGACAAGTGGGCGGAGCGAATCGATGATTGGTCGGGGGTTCTCATTTTGGAGG	(((((((....(((....)))..((((((((((((.(((((((..((((((((((((((((.....)).)).)).))))))))))))))))).)))))))))))))))))))..........	-1.96497	0.00208768	0.0751566	0.36952	0.0167015	0.350731	0.0480167	0.118998	0.00417537	0	0.00417537	0.0104384
cel-mir-1832a	belt_deletion	cel-mir-1832-p1	GGGAATCAAGCTCAGATTTGAATTCCGACCAATCAGCGATTCGAACTCCGCCCACTGCACCTGATTGGTTGACAAGTGGGCGGAGCGAATCGATGATTGGTCGGGGGTTCTCATTTTGGAGG	(((((((....(((....)))..((((((((((((.(((((((..((((((((((((((((.....)).)).)).))))))))))))))))).)))))))))))))))))))..........	-0.458047	0.00133111	0.0625624	0.240599	0.0103161	0.32579	0.0918469	0.254243	0.00266223	0.00232945	0.00366057	0.0046589
cel-mir-1832b	cDrosha	cel-mir-1832-p2	GGGATTTTTCAATTTTGACTAACTTCGACCAATCAGCGAATCGCTCGGCCCACTTTTGTGAACCAATCAGCGTCAAAAGTGGGCAGAGCGATTCGCTGATTGGTCGTTATCATTTTGAAAGGAAT	.....(((((((...(((.((((...((((((((((((((((((((.((((((((((((((.....)))....))))))))))).)))))))))))))))))))))))))))..)))))))....	-0.610479	0	0.0548523	0.092827	0	0	0.0168776	0.00843882	0.00843882	0.0675105	0.56962	0.181435
cel-mir-1832b	cMP	cel-mir-1832-p2	GGGATTTTTCAATTTTGACTAACTTCGACCAATCAGCGAATCGCTCGGCCCACTTTTGTGAACCAATCAGCGTCAAAAGTGGGCAGAGCGATTCGCTGATTGGTCGTTATCATTTTGAAAGGAAT	.....(((((((...(((.((((...((((((((((((((((((((.((((((((((((((.....)))....))))))))))).)))))))))))))))))))))))))))..)))))))....	-0.0333894	0	0.0355731	0.0118577	0	0.0118577	0.0948617	0.0395257	0.00395257	0.197628	0.549407	0.055336
cel-mir-1832b	dsRBD_deletion	cel-mir-1832-p2	GGGATTTTTCAATTTTGACTAACTTCGACCAATCAGCGAATCGCTCGGCCCACTTTTGTGAACCAATCAGCGTCAAAAGTGGGCAGAGCGATTCGCTGATTGGTCGTTATCATTTTGAAAGGAAT	.....(((((((...(((.((((...((((((((((((((((((((.((((((((((((((.....)))....))))))))))).)))))))))))))))))))))))))))..)))))))....	0.00553539	0	0.034398	0.027027	0	0	0.019656	0.031941	0	0.14742	0.646192	0.0933661
cel-mir-1832b	beta_deletion	cel-mir-1832-p2	GGGATTTTTCAATTTTGACTAACTTCGACCAATCAGCGAATCGCTCGGCCCACTTTTGTGAACCAATCAGCGTCAAAAGTGGGCAGAGCGATTCGCTGATTGGTCGTTATCATTTTGAAAGGAAT	.....(((((((...(((.((((...((((((((((((((((((((.((((((((((((((.....)))....))))))))))).)))))))))))))))))))))))))))..)))))))....	-1.54032	0	0.0294118	0.0147059	0	0	0.0441176	0.0441176	0	0.470588	0.323529	0.0735294
cel-mir-1832b	belt_deletion	cel-mir-1832-p2	GGGATTTTTCAATTTTGACTAACTTCGACCAATCAGCGAATCGCTCGGCCCACTTTTGTGAACCAATCAGCGTCAAAAGTGGGCAGAGCGATTCGCTGATTGGTCGTTATCATTTTGAAAGGAAT	.....(((((((...(((.((((...((((((((((((((((((((.((((((((((((((.....)))....))))))))))).)))))))))))))))))))))))))))..)))))))....	-0.542228	0	0.06	0.01	0	0.01	0.06	0.0366667	0.01	0.183333	0.57	0.06
cel-mir-2	cDrosha	cel-mir-2-o3	GGGTTCGACGAATCTAAACAGTATACAGAAAGCCATCAAAGCGGTGGTTGATGTGTTGCAAATTATGACTTTCATATCACAGCCAGCTTTGATGTGCTGCCTGTTGCACTGTAATTTTTTAT	((((((...))))))..(((((..((((..(((((((((((((((.((.((((((...((.....)).....)))))))).))).))))))))).)))..))))...)))))..........	-2.27573	0.00921659	0.00921659	0	0	0.00460829	0.702765	0.0207373	0.00691244	0	0.228111	0.0184332
cel-mir-2	cMP	cel-mir-2-o3	GGGTTCGACGAATCTAAACAGTATACAGAAAGCCATCAAAGCGGTGGTTGATGTGTTGCAAATTATGACTTTCATATCACAGCCAGCTTTGATGTGCTGCCTGTTGCACTGTAATTTTTTAT	((((((...))))))..(((((..((((..(((((((((((((((.((.((((((...((.....)).....)))))))).))).))))))))).)))..))))...)))))..........	-1.4148	0	0	0	0	0.0035461	0.778369	0.0514184	0.0124113	0.0106383	0.143617	0
cel-mir-2	dsRBD_deletion	cel-mir-2-o3	GGGTTCGACGAATCTAAACAGTATACAGAAAGCCATCAAAGCGGTGGTTGATGTGTTGCAAATTATGACTTTCATATCACAGCCAGCTTTGATGTGCTGCCTGTTGCACTGTAATTTTTTAT	((((((...))))))..(((((..((((..(((((((((((((((.((.((((((...((.....)).....)))))))).))).))))))))).)))..))))...)))))..........	-1.53948	0.0037037	0.00123457	0	0.00246914	0.00617284	0.606173	0.0469136	0.0123457	0.0037037	0.304938	0.0123457
cel-mir-2	beta_deletion	cel-mir-2-o3	GGGTTCGACGAATCTAAACAGTATACAGAAAGCCATCAAAGCGGTGGTTGATGTGTTGCAAATTATGACTTTCATATCACAGCCAGCTTTGATGTGCTGCCTGTTGCACTGTAATTTTTTAT	((((((...))))))..(((((..((((..(((((((((((((((.((.((((((...((.....)).....)))))))).))).))))))))).)))..))))...)))))..........	-4.30694	0.0172414	0.0172414	0	0	0.0172414	0.862069	0	0.0344828	0	0.0517241	0
cel-mir-2	belt_deletion	cel-mir-2-o3	GGGTTCGACGAATCTAAACAGTATACAGAAAGCCATCAAAGCGGTGGTTGATGTGTTGCAAATTATGACTTTCATATCACAGCCAGCTTTGATGTGCTGCCTGTTGCACTGTAATTTTTTAT	((((((...))))))..(((((..((((..(((((((((((((((.((.((((((...((.....)).....)))))))).))).))))))))).)))..))))...)))))..........	-2.65423	0.00992556	0.00248139	0	0	0.00248139	0.816377	0.0272953	0.0148883	0	0.121588	0.00496278
cel-mir-2208a	cDrosha	cel-mir-2208-p1	GGGCCTTTTCCTATTCGGGGACCCGCCAGTGGTAAGTGTACCCGAATCTGATATCCTATCATCTGAAAAAGGATGCAGTTTCTGGTATACTTCACCATTGGCTGGGTCTCTTAGCACTG	(((......)))....((((((((((((((((((((((((((.(((.(((.((((((.((....))...))))))))).))).))))))))).))))))))).))))))))........	-0.608384	0.00182482	0.00912409	0.00912409	0	0.0109489	0.921533	0.00364964	0.00364964	0.0364964	0.00364964	0
cel-mir-2208a	cMP	cel-mir-2208-p1	GGGCCTTTTCCTATTCGGGGACCCGCCAGTGGTAAGTGTACCCGAATCTGATATCCTATCATCTGAAAAAGGATGCAGTTTCTGGTATACTTCACCATTGGCTGGGTCTCTTAGCACTG	(((......)))....((((((((((((((((((((((((((.(((.(((.((((((.((....))...))))))))).))).))))))))).))))))))).))))))))........	-0.547252	0	0.00733496	0.00733496	0.00488998	0.00733496	0.828851	0.0146699	0.00244499	0.127139	0	0
cel-mir-2208a	dsRBD_deletion	cel-mir-2208-p1	GGGCCTTTTCCTATTCGGGGACCCGCCAGTGGTAAGTGTACCCGAATCTGATATCCTATCATCTGAAAAAGGATGCAGTTTCTGGTATACTTCACCATTGGCTGGGTCTCTTAGCACTG	(((......)))....((((((((((((((((((((((((((.(((.(((.((((((.((....))...))))))))).))).))))))))).))))))))).))))))))........	-0.839377	0	0.00573614	0.00573614	0	0.00956023	0.724665	0.0152964	0.00573614	0.227533	0.00191205	0.00382409
cel-mir-2208a	belt_deletion	cel-mir-2208-p1	GGGCCTTTTCCTATTCGGGGACCCGCCAGTGGTAAGTGTACCCGAATCTGATATCCTATCATCTGAAAAAGGATGCAGTTTCTGGTATACTTCACCATTGGCTGGGTCTCTTAGCACTG	(((......)))....((((((((((((((((((((((((((.(((.(((.((((((.((....))...))))))))).))).))))))))).))))))))).))))))))........	-1.52241	0	0.025641	0.00854701	0.002849	0.00569801	0.82906	0.011396	0	0.108262	0.00854701	0
cel-mir-2208b	cDrosha	cel-mir-2208-p2	GGGCTACACTCTACTGAGGAACCCGCCAGTGGTAAGTGTACCCGGATCTGATATCCTATCACCAAAAAGAGGATGCAGATTTTGGTACACTTCACCACTGGCTGGGTCCCTGAATAGGA	.........((((...(((.((((((((((((((((((((((.(((((((.((((((............))))))))))))).))))))))).))))))))).)))).)))...)))).	-1.08657	0.00206612	0.0661157	0.0123967	0.00413223	0.330579	0.545455	0.0103306	0.00206612	0.018595	0	0.00826446
cel-mir-2208b	cMP	cel-mir-2208-p2	GGGCTACACTCTACTGAGGAACCCGCCAGTGGTAAGTGTACCCGGATCTGATATCCTATCACCAAAAAGAGGATGCAGATTTTGGTACACTTCACCACTGGCTGGGTCCCTGAATAGGA	.........((((...(((.((((((((((((((((((((((.(((((((.((((((............))))))))))))).))))))))).))))))))).)))).)))...)))).	-0.522389	0.00195312	0.222656	0.00585938	0.00195312	0.283203	0.429688	0.0214844	0.00585938	0.0234375	0.00195312	0.00195312
cel-mir-2208b	dsRBD_deletion	cel-mir-2208-p2	GGGCTACACTCTACTGAGGAACCCGCCAGTGGTAAGTGTACCCGGATCTGATATCCTATCACCAAAAAGAGGATGCAGATTTTGGTACACTTCACCACTGGCTGGGTCCCTGAATAGGA	.........((((...(((.((((((((((((((((((((((.(((((((.((((((............))))))))))))).))))))))).))))))))).)))).)))...)))).	-0.616639	0.00133156	0.235686	0.0159787	0.011984	0.288948	0.340879	0.0279627	0.00399467	0.0492676	0	0.023968
cel-mir-2208b	beta_deletion	cel-mir-2208-p2	GGGCTACACTCTACTGAGGAACCCGCCAGTGGTAAGTGTACCCGGATCTGATATCCTATCACCAAAAAGAGGATGCAGATTTTGGTACACTTCACCACTGGCTGGGTCCCTGAATAGGA	.........((((...(((.((((((((((((((((((((((.(((((((.((((((............))))))))))))).))))))))).))))))))).)))).)))...)))).	-1.49825	0.0150754	0.708543	0.0150754	0.0251256	0.150754	0.0653266	0.00502513	0	0	0	0.0150754
cel-mir-2208b	belt_deletion	cel-mir-2208-p2	GGGCTACACTCTACTGAGGAACCCGCCAGTGGTAAGTGTACCCGGATCTGATATCCTATCACCAAAAAGAGGATGCAGATTTTGGTACACTTCACCACTGGCTGGGTCCCTGAATAGGA	.........((((...(((.((((((((((((((((((((((.(((((((.((((((............))))))))))))).))))))))).))))))))).)))).)))...)))).	-1.19767	0.00554529	0.512015	0.00739372	0.0110906	0.219963	0.212569	0.00924214	0.00184843	0.00924214	0.00184843	0.00924214
cel-mir-2209a	cDrosha	cel-bantam-p5a	GGGATCCAACAACCATGACTCTCAGGAATGGTGAGTGTAACCACTCTTCTCCTTCCGAGTATTGATTATCGAGAAGAGATCAGCGGTTACACTACATTATTAGTAAGAGTCCTTATTCATA	((..........))..((((((....((((((((((((((((.((..((((.((((((..........))).)))))))..)).))))))))).)))))))....))))))..........	-5.22976	0.0310078	0.108527	0.0232558	0.00775194	0.0310078	0.248062	0.00775194	0.0465116	0.00775194	0.44186	0.0465116
cel-mir-2209a	cMP	cel-bantam-p5a	GGGATCCAACAACCATGACTCTCAGGAATGGTGAGTGTAACCACTCTTCTCCTTCCGAGTATTGATTATCGAGAAGAGATCAGCGGTTACACTACATTATTAGTAAGAGTCCTTATTCATA	((..........))..((((((....((((((((((((((((.((..((((.((((((..........))).)))))))..)).))))))))).)))))))....))))))..........	-3.59433	0.010453	0.101045	0.0383275	0.0627178	0.0139373	0.45993	0.0139373	0.0452962	0.010453	0.226481	0.0174216
cel-mir-2209a	dsRBD_deletion	cel-bantam-p5a	GGGATCCAACAACCATGACTCTCAGGAATGGTGAGTGTAACCACTCTTCTCCTTCCGAGTATTGATTATCGAGAAGAGATCAGCGGTTACACTACATTATTAGTAAGAGTCCTTATTCATA	((..........))..((((((....((((((((((((((((.((..((((.((((((..........))).)))))))..)).))))))))).)))))))....))))))..........	-3.17994	0.0116861	0.118531	0.00834725	0.0233723	0.0133556	0.168614	0.00166945	0.101836	0.0116861	0.479132	0.0617696
cel-mir-2209a	belt_deletion	cel-bantam-p5a	GGGATCCAACAACCATGACTCTCAGGAATGGTGAGTGTAACCACTCTTCTCCTTCCGAGTATTGATTATCGAGAAGAGATCAGCGGTTACACTACATTATTAGTAAGAGTCCTTATTCATA	((..........))..((((((....((((((((((((((((.((..((((.((((((..........))).)))))))..)).))))))))).)))))))....))))))..........	-4.37418	0.0141844	0.230496	0.0212766	0.0390071	0.0141844	0.177305	0.0035461	0.0496454	0.0106383	0.414894	0.0248227
cel-mir-2209b	cDrosha	cel-bantam-p5b	GGGCCTGAACAGCCCTGGCTCCCGGGAATGGTGAGTGTAACAACTCTTCTCCTTCCGAAAACCAATAATCGAGAAGAGATGAGCGGTTGTGCTTCACCATTGGTAGGGAGTCTCCACCAGG	((((.......)))).(((((((...(((((((((((((((..(((.((((.((((((..........))).))))))).)))..))))))).))))))))....))))))).........	-0.467024	0.00473934	0.0106635	0.0118483	0.905213	0.0308057	0.0201422	0.00947867	0.00236967	0.00118483	0.00118483	0.00236967
cel-mir-2209b	cMP	cel-bantam-p5b	GGGCCTGAACAGCCCTGGCTCCCGGGAATGGTGAGTGTAACAACTCTTCTCCTTCCGAAAACCAATAATCGAGAAGAGATGAGCGGTTGTGCTTCACCATTGGTAGGGAGTCTCCACCAGG	((((.......)))).(((((((...(((((((((((((((..(((.((((.((((((..........))).))))))).)))..))))))).))))))))....))))))).........	-0.185317	0.0299728	0.0299728	0.0231608	0.527248	0.0354223	0.328338	0.013624	0.00817439	0	0.0027248	0.0013624
cel-mir-2209b	dsRBD_deletion	cel-bantam-p5b	GGGCCTGAACAGCCCTGGCTCCCGGGAATGGTGAGTGTAACAACTCTTCTCCTTCCGAAAACCAATAATCGAGAAGAGATGAGCGGTTGTGCTTCACCATTGGTAGGGAGTCTCCACCAGG	((((.......)))).(((((((...(((((((((((((((..(((.((((.((((((..........))).))))))).)))..))))))).))))))))....))))))).........	0.600728	0.0312815	0.0504541	0.037336	0.627144	0.0317861	0.157417	0.0196771	0.0166498	0.025227	0.000504541	0.0025227
cel-mir-2209b	beta_deletion	cel-bantam-p5b	GGGCCTGAACAGCCCTGGCTCCCGGGAATGGTGAGTGTAACAACTCTTCTCCTTCCGAAAACCAATAATCGAGAAGAGATGAGCGGTTGTGCTTCACCATTGGTAGGGAGTCTCCACCAGG	((((.......)))).(((((((...(((((((((((((((..(((.((((.((((((..........))).))))))).)))..))))))).))))))))....))))))).........	-2.73153	0.0520833	0.03125	0.0208333	0.65625	0	0.208333	0.0104167	0.0104167	0	0.0104167	0
cel-mir-2209b	belt_deletion	cel-bantam-p5b	GGGCCTGAACAGCCCTGGCTCCCGGGAATGGTGAGTGTAACAACTCTTCTCCTTCCGAAAACCAATAATCGAGAAGAGATGAGCGGTTGTGCTTCACCATTGGTAGGGAGTCTCCACCAGG	((((.......)))).(((((((...(((((((((((((((..(((.((((.((((((..........))).))))))).)))..))))))).))))))))....))))))).........	-0.575697	0.0275132	0.0349206	0.0169312	0.555556	0.0285714	0.295238	0.0328042	0.0042328	0.0031746	0	0.0010582
cel-mir-2209c	cDrosha	cel-bantam-p5c	GGGATTCCGGAAAAACCATGCCTCCCAATGGTGAGTGTAACCGCACGTCTTGTTTCAAAACTCAATATATGGAAAAAGACCACCGGTTACACTACATTATTGGTTGGAGTCTGATTAATAT	.(((((((((..............(((((((((((((((((((...(((((.(((((............))))).)))))...)))))))))).)))))))))))))))))).........	-5.3702	0.0758197	0.159836	0.00614754	0.0184426	0.00409836	0.135246	0.00409836	0.0266393	0.00614754	0.497951	0.0655738
cel-mir-2209c	cMP	cel-bantam-p5c	GGGATTCCGGAAAAACCATGCCTCCCAATGGTGAGTGTAACCGCACGTCTTGTTTCAAAACTCAATATATGGAAAAAGACCACCGGTTACACTACATTATTGGTTGGAGTCTGATTAATAT	.(((((((((..............(((((((((((((((((((...(((((.(((((............))))).)))))...)))))))))).)))))))))))))))))).........	-4.32414	0.0651872	0.278779	0.00970874	0.0180305	0.0180305	0.31068	0.0124827	0.181692	0.00416089	0.0984743	0.00277393
cel-mir-2209c	dsRBD_deletion	cel-bantam-p5c	GGGATTCCGGAAAAACCATGCCTCCCAATGGTGAGTGTAACCGCACGTCTTGTTTCAAAACTCAATATATGGAAAAAGACCACCGGTTACACTACATTATTGGTTGGAGTCTGATTAATAT	.(((((((((..............(((((((((((((((((((...(((((.(((((............))))).)))))...)))))))))).)))))))))))))))))).........	-3.39094	0.0681818	0.331633	0.00974026	0.0148423	0.00742115	0.0881262	0.00881262	0.216141	0.00788497	0.223562	0.0236549
cel-mir-2209c	beta_deletion	cel-bantam-p5c	GGGATTCCGGAAAAACCATGCCTCCCAATGGTGAGTGTAACCGCACGTCTTGTTTCAAAACTCAATATATGGAAAAAGACCACCGGTTACACTACATTATTGGTTGGAGTCTGATTAATAT	.(((((((((..............(((((((((((((((((((...(((((.(((((............))))).)))))...)))))))))).)))))))))))))))))).........	-8.00131	0.139535	0.372093	0	0.0465116	0	0.162791	0	0.162791	0	0.0930233	0.0232558
cel-mir-2209c	belt_deletion	cel-bantam-p5c	GGGATTCCGGAAAAACCATGCCTCCCAATGGTGAGTGTAACCGCACGTCTTGTTTCAAAACTCAATATATGGAAAAAGACCACCGGTTACACTACATTATTGGTTGGAGTCTGATTAATAT	.(((((((((..............(((((((((((((((((((...(((((.(((((............))))).)))))...)))))))))).)))))))))))))))))).........	-4.71493	0.080819	0.530172	0.0161638	0.00538793	0.00538793	0.09375	0.00431034	0.123922	0.00323276	0.121767	0.0150862
cel-mir-2210	cDrosha	cel-mir-2210	GGGTCTGTATATTGTTTAGTCCATTCAGTTTGTAGGCAGATCAATCAATTTTTAGGTTTATATAAATAATCCTAAAGTCGATTGCTCTACCCACAAAAAGTAATGTTGACTTGAAGTTA	.................((((((((...(((((.((.(((.(((((...(((((((.((((....)))).)))))))..))))).))).)).)))))....))))..))))........	-2.79447	0.0028247	0.00328587	0.0113564	0.0505563	0.493803	0.210469	0.0108953	0.0278434	0.169482	0.0156799	0.00380469
cel-mir-2210	cMP	cel-mir-2210	GGGTCTGTATATTGTTTAGTCCATTCAGTTTGTAGGCAGATCAATCAATTTTTAGGTTTATATAAATAATCCTAAAGTCGATTGCTCTACCCACAAAAAGTAATGTTGACTTGAAGTTA	.................((((((((...(((((.((.(((.(((((...(((((((.((((....)))).)))))))..))))).))).)).)))))....))))..))))........	-2.21522	0.000107869	0.000377542	0.0152095	0.0251874	0.39356	0.256567	0.0195782	0.032091	0.204466	0.0483793	0.00447657
cel-mir-2210	dsRBD_deletion	cel-mir-2210	GGGTCTGTATATTGTTTAGTCCATTCAGTTTGTAGGCAGATCAATCAATTTTTAGGTTTATATAAATAATCCTAAAGTCGATTGCTCTACCCACAAAAAGTAATGTTGACTTGAAGTTA	.................((((((((...(((((.((.(((.(((((...(((((((.((((....)))).)))))))..))))).))).)).)))))....))))..))))........	-2.47341	0.000205973	0.000823893	0.0107106	0.029001	0.4276	0.271514	0.0179609	0.0348095	0.130546	0.0729557	0.0038723
cel-mir-2210	beta_deletion	cel-mir-2210	GGGTCTGTATATTGTTTAGTCCATTCAGTTTGTAGGCAGATCAATCAATTTTTAGGTTTATATAAATAATCCTAAAGTCGATTGCTCTACCCACAAAAAGTAATGTTGACTTGAAGTTA	.................((((((((...(((((.((.(((.(((((...(((((((.((((....)))).)))))))..))))).))).)).)))))....))))..))))........	-4.23169	0.00599315	0.0108447	0.00856164	0.019121	0.269121	0.259418	0.0128425	0.0225457	0.338185	0.0462329	0.0071347
cel-mir-2210	belt_deletion	cel-mir-2210	GGGTCTGTATATTGTTTAGTCCATTCAGTTTGTAGGCAGATCAATCAATTTTTAGGTTTATATAAATAATCCTAAAGTCGATTGCTCTACCCACAAAAAGTAATGTTGACTTGAAGTTA	.................((((((((...(((((.((.(((.(((((...(((((((.((((....)))).)))))))..))))).))).)).)))))....))))..))))........	-2.52014	0.000552726	0.00153974	0.0181215	0.0254649	0.336808	0.26519	0.0167792	0.0374669	0.248766	0.0456789	0.0036322
cel-mir-2218a	cDrosha	cel-mir-2218-p1	GGGGCTAGAAAAGCTTAGGTGAGGCTCACACTACAAACTACAAGTTTTAAGCCTCACCAAAAGTTGGGTGAGGCCAGAATAGTGTAGTTTGTAGTGTGAGAGCCTCAACCAAAAATGT	.(((((.....))))).(((((((((((((((((((((((((...(((..((((((((........))))))))..)))...)))))))))))))))..))))))).)))........	-1.60679	0.00706472	0.0139015	0.146536	0.0419325	0.351869	0.038742	0.244758	0.0672288	0.00432999	0.00729262	0.0763446
cel-mir-2218a	cMP	cel-mir-2218-p1	GGGGCTAGAAAAGCTTAGGTGAGGCTCACACTACAAACTACAAGTTTTAAGCCTCACCAAAAGTTGGGTGAGGCCAGAATAGTGTAGTTTGTAGTGTGAGAGCCTCAACCAAAAATGT	.(((((.....))))).(((((((((((((((((((((((((...(((..((((((((........))))))))..)))...)))))))))))))))..))))))).)))........	-3.11557	0	0.00362647	0.0543971	0.0426111	0.569356	0.202176	0.0670898	0.0281052	0.0126927	0.00634633	0.0135993
cel-mir-2218a	dsRBD_deletion	cel-mir-2218-p1	GGGGCTAGAAAAGCTTAGGTGAGGCTCACACTACAAACTACAAGTTTTAAGCCTCACCAAAAGTTGGGTGAGGCCAGAATAGTGTAGTTTGTAGTGTGAGAGCCTCAACCAAAAATGT	.(((((.....))))).(((((((((((((((((((((((((...(((..((((((((........))))))))..)))...)))))))))))))))..))))))).)))........	-2.90253	0.0014985	0.003996	0.0614386	0.0594406	0.591908	0.0364635	0.103896	0.0404595	0.00999001	0.0244755	0.0664336
cel-mir-2218a	beta_deletion	cel-mir-2218-p1	GGGGCTAGAAAAGCTTAGGTGAGGCTCACACTACAAACTACAAGTTTTAAGCCTCACCAAAAGTTGGGTGAGGCCAGAATAGTGTAGTTTGTAGTGTGAGAGCCTCAACCAAAAATGT	.(((((.....))))).(((((((((((((((((((((((((...(((..((((((((........))))))))..)))...)))))))))))))))..))))))).)))........	-4.37187	0.00283286	0	0.0311615	0.0339943	0.660057	0.0906516	0.104816	0.0424929	0.00849858	0	0.0254958
cel-mir-2218a	belt_deletion	cel-mir-2218-p1	GGGGCTAGAAAAGCTTAGGTGAGGCTCACACTACAAACTACAAGTTTTAAGCCTCACCAAAAGTTGGGTGAGGCCAGAATAGTGTAGTTTGTAGTGTGAGAGCCTCAACCAAAAATGT	.(((((.....))))).(((((((((((((((((((((((((...(((..((((((((........))))))))..)))...)))))))))))))))..))))))).)))........	-3.13229	0.00108696	0.00108696	0.0407609	0.048913	0.596739	0.160326	0.0451087	0.0211957	0.00652174	0.013587	0.0646739
cel-mir-2218b	cDrosha	cel-mir-2218-p2	GGGAAATGAGCCAAAATCCGCTGGTTGAGGCTCAGACTACAAACTACATCATTTTCCATCTCTTTGGTGAGGCTAGAAAATTTGTAGTTTGTAGTGAGAGCCTCAACCAACCGCTTTTAAAAGT	((........)).......((((((((((((((..(((((((((((((..((((((..((((......))))...)))))).)))))))))))))..))))))))))))...))..........	-2.51234	0.0684268	0.029914	0.0356062	0.0190142	0.0485649	0.51968	0.0325784	0.0116265	0.0052077	0.156473	0.0729078
cel-mir-2218b	cMP	cel-mir-2218-p2	GGGAAATGAGCCAAAATCCGCTGGTTGAGGCTCAGACTACAAACTACATCATTTTCCATCTCTTTGGTGAGGCTAGAAAATTTGTAGTTTGTAGTGAGAGCCTCAACCAACCGCTTTTAAAAGT	((........)).......((((((((((((((..(((((((((((((..((((((..((((......))))...)))))).)))))))))))))..))))))))))))...))..........	-1.11702	0.012936	0.0113271	0.0203372	0.0200154	0.233878	0.464474	0.0451796	0.0166045	0.0448578	0.0620414	0.0683486
cel-mir-2218b	dsRBD_deletion	cel-mir-2218-p2	GGGAAATGAGCCAAAATCCGCTGGTTGAGGCTCAGACTACAAACTACATCATTTTCCATCTCTTTGGTGAGGCTAGAAAATTTGTAGTTTGTAGTGAGAGCCTCAACCAACCGCTTTTAAAAGT	((........)).......((((((((((((((..(((((((((((((..((((((..((((......))))...)))))).)))))))))))))..))))))))))))...))..........	-2.39989	0.0356036	0.0314031	0.0357036	0.0593059	0.19692	0.435544	0.0186019	0.00760076	0.0154015	0.0591059	0.10481
cel-mir-2218b	beta_deletion	cel-mir-2218-p2	GGGAAATGAGCCAAAATCCGCTGGTTGAGGCTCAGACTACAAACTACATCATTTTCCATCTCTTTGGTGAGGCTAGAAAATTTGTAGTTTGTAGTGAGAGCCTCAACCAACCGCTTTTAAAAGT	((........)).......((((((((((((((..(((((((((((((..((((((..((((......))))...)))))).)))))))))))))..))))))))))))...))..........	-4.06179	0.00324044	0.0174984	0.0265716	0.0479585	0.379132	0.410888	0.0337006	0.0168503	0.00712897	0.0304601	0.0265716
cel-mir-2218b	belt_deletion	cel-mir-2218-p2	GGGAAATGAGCCAAAATCCGCTGGTTGAGGCTCAGACTACAAACTACATCATTTTCCATCTCTTTGGTGAGGCTAGAAAATTTGTAGTTTGTAGTGAGAGCCTCAACCAACCGCTTTTAAAAGT	((........)).......((((((((((((((..(((((((((((((..((((((..((((......))))...)))))).)))))))))))))..))))))))))))...))..........	-2.11252	0.0190845	0.0158911	0.0215176	0.0298814	0.358653	0.456889	0.0324665	0.0073753	0.00866788	0.0152068	0.0343674
cel-mir-2221	cDrosha	cel-mir-2221	GGGCATTTATTCTTACTGTCCTCGAATACAAACTGGCGGTTTGCATTCACTTACATTTATAAGACAAAAATGCAAGTGATACCAGACCGCTAGTTTGTAAAAGGGATAATTTTATGTGA	................((((((....(((((((((((((((((...((((((.(((((.........))))).))))))...)))))))))))))))))...))))))...........	-0.377194	0	0.05	0.125	0	0.15	0.65	0.0125	0	0.0125	0	0
cel-mir-2221	cMP	cel-mir-2221	GGGCATTTATTCTTACTGTCCTCGAATACAAACTGGCGGTTTGCATTCACTTACATTTATAAGACAAAAATGCAAGTGATACCAGACCGCTAGTTTGTAAAAGGGATAATTTTATGTGA	................((((((....(((((((((((((((((...((((((.(((((.........))))).))))))...)))))))))))))))))...))))))...........	0.961897	0	0.00689655	0.00689655	0.00689655	0.0137931	0.924138	0.0206897	0.0137931	0	0.00689655	0
cel-mir-2221	dsRBD_deletion	cel-mir-2221	GGGCATTTATTCTTACTGTCCTCGAATACAAACTGGCGGTTTGCATTCACTTACATTTATAAGACAAAAATGCAAGTGATACCAGACCGCTAGTTTGTAAAAGGGATAATTTTATGTGA	................((((((....(((((((((((((((((...((((((.(((((.........))))).))))))...)))))))))))))))))...))))))...........	0.383652	0	0.0460526	0.0131579	0	0.0592105	0.828947	0.0197368	0.00657895	0.0197368	0.00657895	0
cel-mir-2221	belt_deletion	cel-mir-2221	GGGCATTTATTCTTACTGTCCTCGAATACAAACTGGCGGTTTGCATTCACTTACATTTATAAGACAAAAATGCAAGTGATACCAGACCGCTAGTTTGTAAAAGGGATAATTTTATGTGA	................((((((....(((((((((((((((((...((((((.(((((.........))))).))))))...)))))))))))))))))...))))))...........	0.436988	0	0	0	0	0.0235294	0.958824	0	0.00588235	0	0.00588235	0.00588235
cel-mir-228	cDrosha	cel-mir-96-p3	GGGGCGAGACATTTTCCTCCTTATCCCGTTCGCAATGGCACTGCATGAATTCACGGCTATGCATAACGACAGACCGCGGATCATACGGTACCATAGCGGACGGTGATGAGGTTAATGAAGTA	((((.((....)).))))(((((((((((((((.((((.((((.((((.(((.(((...((........))..))).))))))).)))).)))).)))))))).)))))))...........	-1.217	0.000789889	0.00157978	0.160874	0.00921538	0.0584518	0.302528	0.0131648	0.0073723	0.00184308	0.194576	0.249605
cel-mir-228	cMP	cel-mir-96-p3	GGGGCGAGACATTTTCCTCCTTATCCCGTTCGCAATGGCACTGCATGAATTCACGGCTATGCATAACGACAGACCGCGGATCATACGGTACCATAGCGGACGGTGATGAGGTTAATGAAGTA	((((.((....)).))))(((((((((((((((.((((.((((.((((.(((.(((...((........))..))).))))))).)))).)))).)))))))).)))))))...........	0.561116	0.000107308	0.000107308	0.0172765	0.00579461	0.12158	0.630432	0.0420646	0.110849	0.00686769	0.0150231	0.0498981
cel-mir-228	dsRBD_deletion	cel-mir-96-p3	GGGGCGAGACATTTTCCTCCTTATCCCGTTCGCAATGGCACTGCATGAATTCACGGCTATGCATAACGACAGACCGCGGATCATACGGTACCATAGCGGACGGTGATGAGGTTAATGAAGTA	((((.((....)).))))(((((((((((((((.((((.((((.((((.(((.(((...((........))..))).))))))).)))).)))).)))))))).)))))))...........	0.879937	5.4942e-05	0.000329652	0.0296687	0.00582386	0.146311	0.517334	0.0374155	0.110653	0.00527444	0.0307675	0.116367
cel-mir-228	beta_deletion	cel-mir-96-p3	GGGGCGAGACATTTTCCTCCTTATCCCGTTCGCAATGGCACTGCATGAATTCACGGCTATGCATAACGACAGACCGCGGATCATACGGTACCATAGCGGACGGTGATGAGGTTAATGAAGTA	((((.((....)).))))(((((((((((((((.((((.((((.((((.(((.(((...((........))..))).))))))).)))).)))).)))))))).)))))))...........	-1.04599	0.0012826	0.0025652	0.0949124	0.00555793	0.417272	0.334331	0.0205216	0.0162463	0.00555793	0.032065	0.0696879
cel-mir-228	belt_deletion	cel-mir-96-p3	GGGGCGAGACATTTTCCTCCTTATCCCGTTCGCAATGGCACTGCATGAATTCACGGCTATGCATAACGACAGACCGCGGATCATACGGTACCATAGCGGACGGTGATGAGGTTAATGAAGTA	((((.((....)).))))(((((((((((((((.((((.((((.((((.(((.(((...((........))..))).))))))).)))).)))).)))))))).)))))))...........	0.0960264	0.000175546	0.000351093	0.0450276	0.00500307	0.226543	0.608268	0.0251909	0.0447643	0.0026332	0.00833845	0.0337049
cel-mir-230	cDrosha	cel-mir-230	GGGTTTTTTGTCTGATGTTGATGTAATGCCGTCACTTGGTCGGCGATTTAATATTATCAGAACATAGGAAATTGTTAGTATTAGTTGTGCGACCAGGAGACGGTATTCGCATATTTCTTAAATAT	....................(((((((((((((.((((((((((((((.(((((((.(((...........))).))))))))))))).)))))))).))))))))).)))).............	0.349429	0	0.00947867	0.00473934	0.014218	0.341232	0.549763	0.00947867	0	0.0616114	0.00473934	0.00473934
cel-mir-230	cMP	cel-mir-230	GGGTTTTTTGTCTGATGTTGATGTAATGCCGTCACTTGGTCGGCGATTTAATATTATCAGAACATAGGAAATTGTTAGTATTAGTTGTGCGACCAGGAGACGGTATTCGCATATTTCTTAAATAT	....................(((((((((((((.((((((((((((((.(((((((.(((...........))).))))))))))))).)))))))).))))))))).)))).............	1.93722	0	0.00220264	0.00220264	0.00220264	0.524229	0.240088	0.00660793	0.00440529	0.211454	0.00440529	0.00220264
cel-mir-230	dsRBD_deletion	cel-mir-230	GGGTTTTTTGTCTGATGTTGATGTAATGCCGTCACTTGGTCGGCGATTTAATATTATCAGAACATAGGAAATTGTTAGTATTAGTTGTGCGACCAGGAGACGGTATTCGCATATTTCTTAAATAT	....................(((((((((((((.((((((((((((((.(((((((.(((...........))).))))))))))))).)))))))).))))))))).)))).............	2.44373	0	0.0019802	0.0019802	0.0029703	0.438614	0.285149	0.00990099	0.0049505	0.245545	0.00792079	0.000990099
cel-mir-230	beta_deletion	cel-mir-230	GGGTTTTTTGTCTGATGTTGATGTAATGCCGTCACTTGGTCGGCGATTTAATATTATCAGAACATAGGAAATTGTTAGTATTAGTTGTGCGACCAGGAGACGGTATTCGCATATTTCTTAAATAT	....................(((((((((((((.((((((((((((((.(((((((.(((...........))).))))))))))))).)))))))).))))))))).)))).............	0.09886	0	0	0	0.0309278	0.71134	0.226804	0.0103093	0.0103093	0	0.0103093	0
cel-mir-230	belt_deletion	cel-mir-230	GGGTTTTTTGTCTGATGTTGATGTAATGCCGTCACTTGGTCGGCGATTTAATATTATCAGAACATAGGAAATTGTTAGTATTAGTTGTGCGACCAGGAGACGGTATTCGCATATTTCTTAAATAT	....................(((((((((((((.((((((((((((((.(((((((.(((...........))).))))))))))))).)))))))).))))))))).)))).............	2.41624	0	0.00280899	0	0.00749064	0.698502	0.235019	0.00468165	0.00187266	0.0449438	0.00187266	0.00280899
cel-mir-231	cDrosha	cel-mir-231	GGGCTATTTTCAAAGTTAGCACCACAGGTTGTTCTGACTGTTTCAAAAGCTTGTAGTATCTTAATAAATAAACATATAAGCTCGTGATCAACAGGCAGAACAACTCGGTTTTGTGTGCACGCTGA	.............(((..((((.(((((((((((((.((((((((..((((((((((..............)).))))))))..)))..))))).))))))))))......)))))))..)))..	-1.99284	0	0.00220426	0.00220426	0.0646583	0.37399	0.0264511	0.0440852	0.460691	0.00734754	0.00661278	0.0117561
cel-mir-231	cMP	cel-mir-231	GGGCTATTTTCAAAGTTAGCACCACAGGTTGTTCTGACTGTTTCAAAAGCTTGTAGTATCTTAATAAATAAACATATAAGCTCGTGATCAACAGGCAGAACAACTCGGTTTTGTGTGCACGCTGA	.............(((..((((.(((((((((((((.((((((((..((((((((((..............)).))))))))..)))..))))).))))))))))......)))))))..)))..	-2.25291	0.00123001	0	0	0.0135301	0.542435	0.306273	0.0258303	0.100861	0.00492005	0.00123001	0.00369004
cel-mir-231	dsRBD_deletion	cel-mir-231	GGGCTATTTTCAAAGTTAGCACCACAGGTTGTTCTGACTGTTTCAAAAGCTTGTAGTATCTTAATAAATAAACATATAAGCTCGTGATCAACAGGCAGAACAACTCGGTTTTGTGTGCACGCTGA	.............(((..((((.(((((((((((((.((((((((..((((((((((..............)).))))))))..)))..))))).))))))))))......)))))))..)))..	-1.67375	0	0.00262881	0.00315457	0.0373291	0.686646	0.0799159	0.0205047	0.146688	0.0084122	0.00683491	0.00788644
cel-mir-231	beta_deletion	cel-mir-231	GGGCTATTTTCAAAGTTAGCACCACAGGTTGTTCTGACTGTTTCAAAAGCTTGTAGTATCTTAATAAATAAACATATAAGCTCGTGATCAACAGGCAGAACAACTCGGTTTTGTGTGCACGCTGA	.............(((..((((.(((((((((((((.((((((((..((((((((((..............)).))))))))..)))..))))).))))))))))......)))))))..)))..	-4.67383	0	0.00862069	0.00862069	0.0689655	0.396552	0.103448	0.112069	0.267241	0.0172414	0.00862069	0.00862069
cel-mir-231	belt_deletion	cel-mir-231	GGGCTATTTTCAAAGTTAGCACCACAGGTTGTTCTGACTGTTTCAAAAGCTTGTAGTATCTTAATAAATAAACATATAAGCTCGTGATCAACAGGCAGAACAACTCGGTTTTGTGTGCACGCTGA	.............(((..((((.(((((((((((((.((((((((..((((((((((..............)).))))))))..)))..))))).))))))))))......)))))))..)))..	-2.04935	0.00126582	0.00126582	0.00253165	0.0265823	0.622785	0.198734	0.0544304	0.085443	0.00253165	0.00189873	0.00253165
cel-mir-232	cDrosha	cel-mir-277	GGGAGTTTGAAAAATAAGTTCAATTTTTGGATCCCTGCAGTTTCGATGATTTTATCCTTAATTCTGAAGATGTGATAAATGCATCTTAACTGCGGTGATCTAGATCATGAACACTTTTTTAAA	.....(((((((((...(((((...((((((((.((((((((..((((..((((((....(((.....)))..))))))..))))..)))))))).))))))))...)))))..)))))))))	-3.34484	0.00504032	0.00504032	0.107863	0.0655242	0.101815	0.359879	0.0252016	0.0302419	0.00907258	0.00302419	0.287298
cel-mir-232	cMP	cel-mir-277	GGGAGTTTGAAAAATAAGTTCAATTTTTGGATCCCTGCAGTTTCGATGATTTTATCCTTAATTCTGAAGATGTGATAAATGCATCTTAACTGCGGTGATCTAGATCATGAACACTTTTTTAAA	.....(((((((((...(((((...((((((((.((((((((..((((..((((((....(((.....)))..))))))..))))..)))))))).))))))))...)))))..)))))))))	-1.25569	0.000662252	0.000331126	0.0364238	0.0884106	0.0887417	0.454305	0.0877483	0.100662	0.00860927	0.00231788	0.131788
cel-mir-232	dsRBD_deletion	cel-mir-277	GGGAGTTTGAAAAATAAGTTCAATTTTTGGATCCCTGCAGTTTCGATGATTTTATCCTTAATTCTGAAGATGTGATAAATGCATCTTAACTGCGGTGATCTAGATCATGAACACTTTTTTAAA	.....(((((((((...(((((...((((((((.((((((((..((((..((((((....(((.....)))..))))))..))))..)))))))).))))))))...)))))..)))))))))	-1.67382	0.00508618	0.00310822	0.0994631	0.125742	0.107658	0.329754	0.0884431	0.0697937	0.0090421	0.00339079	0.158519
cel-mir-232	beta_deletion	cel-mir-277	GGGAGTTTGAAAAATAAGTTCAATTTTTGGATCCCTGCAGTTTCGATGATTTTATCCTTAATTCTGAAGATGTGATAAATGCATCTTAACTGCGGTGATCTAGATCATGAACACTTTTTTAAA	.....(((((((((...(((((...((((((((.((((((((..((((..((((((....(((.....)))..))))))..))))..)))))))).))))))))...)))))..)))))))))	-4.73473	0.0144928	0.0144928	0.0628019	0.198068	0.0628019	0.429952	0.0724638	0.0821256	0.00966184	0.00966184	0.0434783
cel-mir-232	belt_deletion	cel-mir-277	GGGAGTTTGAAAAATAAGTTCAATTTTTGGATCCCTGCAGTTTCGATGATTTTATCCTTAATTCTGAAGATGTGATAAATGCATCTTAACTGCGGTGATCTAGATCATGAACACTTTTTTAAA	.....(((((((((...(((((...((((((((.((((((((..((((..((((((....(((.....)))..))))))..))))..)))))))).))))))))...)))))..)))))))))	-2.03862	0.0033761	0.00202566	0.061445	0.165091	0.0877785	0.495611	0.0584065	0.0661715	0.00472654	0.00236327	0.0530047
cel-mir-233	cDrosha	cel-mir-87-o2	GGGGAAATGCCCCTTATATAGCATCTTTCTGTCTCGCCCATCCCGTTGCTCCAATATTCTAACAACAAGTGATTATTGAGCAATGCGCATGTGCGGGATAGACTGATGGCTGCTTTTTGTCCG	((((.....)))).....(((((((..((((((((((.(((..((((((((.((((.((...........)).))))))))))))...))).))))))))))..))).))))...........	0.0592955	0.000418907	0.0039098	0.000977449	0.00488724	0.0113803	0.720729	0.094254	0.0145221	0.0292536	0.0119388	0.107729
cel-mir-233	cMP	cel-mir-87-o2	GGGGAAATGCCCCTTATATAGCATCTTTCTGTCTCGCCCATCCCGTTGCTCCAATATTCTAACAACAAGTGATTATTGAGCAATGCGCATGTGCGGGATAGACTGATGGCTGCTTTTTGTCCG	((((.....)))).....(((((((..((((((((((.(((..((((((((.((((.((...........)).))))))))))))...))).))))))))))..))).))))...........	1.43104	0.000113139	0.00105597	0.000226278	0.00279077	0.00852316	0.560718	0.290843	0.025758	0.0355634	0.0144818	0.0599261
cel-mir-233	dsRBD_deletion	cel-mir-87-o2	GGGGAAATGCCCCTTATATAGCATCTTTCTGTCTCGCCCATCCCGTTGCTCCAATATTCTAACAACAAGTGATTATTGAGCAATGCGCATGTGCGGGATAGACTGATGGCTGCTTTTTGTCCG	((((.....)))).....(((((((..((((((((((.(((..((((((((.((((.((...........)).))))))))))))...))).))))))))))..))).))))...........	1.29352	0.000185455	0.00278183	0.000185455	0.00272884	0.00808054	0.250073	0.485389	0.0379918	0.0663134	0.022811	0.12346
cel-mir-233	beta_deletion	cel-mir-87-o2	GGGGAAATGCCCCTTATATAGCATCTTTCTGTCTCGCCCATCCCGTTGCTCCAATATTCTAACAACAAGTGATTATTGAGCAATGCGCATGTGCGGGATAGACTGATGGCTGCTTTTTGTCCG	((((.....)))).....(((((((..((((((((((.(((..((((((((.((((.((...........)).))))))))))))...))).))))))))))..))).))))...........	-0.678541	0.00106428	0.00808855	0.00170285	0.00425713	0.00851426	0.595785	0.315241	0.0206471	0.00893997	0.00681141	0.0289485
cel-mir-233	belt_deletion	cel-mir-87-o2	GGGGAAATGCCCCTTATATAGCATCTTTCTGTCTCGCCCATCCCGTTGCTCCAATATTCTAACAACAAGTGATTATTGAGCAATGCGCATGTGCGGGATAGACTGATGGCTGCTTTTTGTCCG	((((.....)))).....(((((((..((((((((((.(((..((((((((.((((.((...........)).))))))))))))...))).))))))))))..))).))))...........	0.520755	0.000335993	0.00281394	0.000293994	0.00230995	0.00734985	0.673625	0.238135	0.0193616	0.0193196	0.00684586	0.0296094
cel-mir-234	cDrosha	cel-mir-137	GGGATGTAAGTTGAAACACAAAAAATGATCAAACGGTATTCCAGAGTTGATAATAAAAATGCGTCAGTCCGCAATCTATTATTGCTCGAGAATACCCTTTGACTACTATGTGTACGTTTTTATT	.((((((........(((((........(((((.(((((((..((((.(((((((....((((......))))...)))))))))))..))))))).)))))......))))))))))).....	-0.555022	0	0.00122888	0.174501	0.0894009	0.0165899	0.287865	0.00890937	0.0187404	0.270046	0.0294931	0.103226
cel-mir-234	cMP	cel-mir-137	GGGATGTAAGTTGAAACACAAAAAATGATCAAACGGTATTCCAGAGTTGATAATAAAAATGCGTCAGTCCGCAATCTATTATTGCTCGAGAATACCCTTTGACTACTATGTGTACGTTTTTATT	.((((((........(((((........(((((.(((((((..((((.(((((((....((((......))))...)))))))))))..))))))).)))))......))))))))))).....	-1.30659	0.000723066	0	0.0723066	0.0600145	0.0347072	0.396963	0.0159074	0.088214	0.21692	0.0274765	0.0867679
cel-mir-234	dsRBD_deletion	cel-mir-137	GGGATGTAAGTTGAAACACAAAAAATGATCAAACGGTATTCCAGAGTTGATAATAAAAATGCGTCAGTCCGCAATCTATTATTGCTCGAGAATACCCTTTGACTACTATGTGTACGTTTTTATT	.((((((........(((((........(((((.(((((((..((((.(((((((....((((......))))...)))))))))))..))))))).)))))......))))))))))).....	-0.965087	0	0.000728863	0.173469	0.0696064	0.0167638	0.340015	0.013484	0.0444606	0.216108	0.021137	0.104227
cel-mir-234	beta_deletion	cel-mir-137	GGGATGTAAGTTGAAACACAAAAAATGATCAAACGGTATTCCAGAGTTGATAATAAAAATGCGTCAGTCCGCAATCTATTATTGCTCGAGAATACCCTTTGACTACTATGTGTACGTTTTTATT	.((((((........(((((........(((((.(((((((..((((.(((((((....((((......))))...)))))))))))..))))))).)))))......))))))))))).....	-3.63136	0	0	0.118483	0.0521327	0.0331754	0.483412	0.014218	0.0331754	0.203791	0.0473934	0.014218
cel-mir-234	belt_deletion	cel-mir-137	GGGATGTAAGTTGAAACACAAAAAATGATCAAACGGTATTCCAGAGTTGATAATAAAAATGCGTCAGTCCGCAATCTATTATTGCTCGAGAATACCCTTTGACTACTATGTGTACGTTTTTATT	.((((((........(((((........(((((.(((((((..((((.(((((((....((((......))))...)))))))))))..))))))).)))))......))))))))))).....	-1.61326	0.000529942	0.00264971	0.233704	0.191839	0.0296767	0.328564	0.0121887	0.0323264	0.103339	0.0201378	0.045045
cel-mir-235	cDrosha	cel-mir-92	GGGTGCTGAAAATCGTCCGAAGATATCAGGATCAGGCCTTGGCTGATTGCAAAATTGTTCACCGTGAAAATTAAATATTGCACTCTCCCCGGCCTGATCTGAGAGTAAGGCGAAGCTGAATT	....(((.....(((.((.......((((.((((((((..((..((.(((((((((.((((...)))))))).....))))).))..)).))))))))))))......))))))))......	0.615623	0.000577567	0.00127065	0.00211775	0.0180971	0.00839398	0.396327	0.0188672	0.0277232	0.479766	0.0282238	0.0186362
cel-mir-235	cMP	cel-mir-92	GGGTGCTGAAAATCGTCCGAAGATATCAGGATCAGGCCTTGGCTGATTGCAAAATTGTTCACCGTGAAAATTAAATATTGCACTCTCCCCGGCCTGATCTGAGAGTAAGGCGAAGCTGAATT	....(((.....(((.((.......((((.((((((((..((..((.(((((((((.((((...)))))))).....))))).))..)).))))))))))))......))))))))......	0.0199108	0.00227753	0.00789003	0.0100862	0.0302587	0.0107369	0.51879	0.0286319	0.136977	0.227835	0.0187083	0.00780869
cel-mir-235	dsRBD_deletion	cel-mir-92	GGGTGCTGAAAATCGTCCGAAGATATCAGGATCAGGCCTTGGCTGATTGCAAAATTGTTCACCGTGAAAATTAAATATTGCACTCTCCCCGGCCTGATCTGAGAGTAAGGCGAAGCTGAATT	....(((.....(((.((.......((((.((((((((..((..((.(((((((((.((((...)))))))).....))))).))..)).))))))))))))......))))))))......	-0.279376	0.00191767	0.00709537	0.0107389	0.0531194	0.0147021	0.513999	0.0272309	0.101828	0.244758	0.0157249	0.0088852
cel-mir-235	beta_deletion	cel-mir-92	GGGTGCTGAAAATCGTCCGAAGATATCAGGATCAGGCCTTGGCTGATTGCAAAATTGTTCACCGTGAAAATTAAATATTGCACTCTCCCCGGCCTGATCTGAGAGTAAGGCGAAGCTGAATT	....(((.....(((.((.......((((.((((((((..((..((.(((((((((.((((...)))))))).....))))).))..)).))))))))))))......))))))))......	-3.09502	0.00368664	0.00368664	0.00645161	0.0230415	0.0119816	0.699539	0.0285714	0.043318	0.142857	0.0129032	0.0239631
cel-mir-235	belt_deletion	cel-mir-92	GGGTGCTGAAAATCGTCCGAAGATATCAGGATCAGGCCTTGGCTGATTGCAAAATTGTTCACCGTGAAAATTAAATATTGCACTCTCCCCGGCCTGATCTGAGAGTAAGGCGAAGCTGAATT	....(((.....(((.((.......((((.((((((((..((..((.(((((((((.((((...)))))))).....))))).))..)).))))))))))))......))))))))......	-0.582548	0.00197585	0.00622027	0.00995243	0.0207098	0.0100988	0.70172	0.0440542	0.0783022	0.109769	0.00922064	0.00797658
cel-mir-236	cDrosha	cel-mir-8	GGGCTGTCGTATTCTTCGGTGACCGATGTCCAGCGTCTTACCTGTTCAATATTTAGACTGACTATCAAAGAGATCTAATACTGTCAGGTAATGACGCTGGATTGTCATGTCATTTCAAAAAAA	.................((((((.((((((((((((((((((((..((.((((.(((((...........)).))))))).)).))))))).))))))))).))))..)))))).........	-0.806335	0.000990589	0.00198118	0.0108965	0.0515106	0.021793	0.371966	0.429916	0.0520059	0.00842001	0.0445765	0.00594354
cel-mir-236	cMP	cel-mir-8	GGGCTGTCGTATTCTTCGGTGACCGATGTCCAGCGTCTTACCTGTTCAATATTTAGACTGACTATCAAAGAGATCTAATACTGTCAGGTAATGACGCTGGATTGTCATGTCATTTCAAAAAAA	.................((((((.((((((((((((((((((((..((.((((.(((((...........)).))))))).)).))))))).))))))))).))))..)))))).........	-0.287855	0.000966651	0.00338328	0.0140164	0.0270662	0.0173997	0.543258	0.304012	0.0439826	0.00918318	0.0338328	0.00289995
cel-mir-236	dsRBD_deletion	cel-mir-8	GGGCTGTCGTATTCTTCGGTGACCGATGTCCAGCGTCTTACCTGTTCAATATTTAGACTGACTATCAAAGAGATCTAATACTGTCAGGTAATGACGCTGGATTGTCATGTCATTTCAAAAAAA	.................((((((.((((((((((((((((((((..((.((((.(((((...........)).))))))).)).))))))).))))))))).))))..)))))).........	-0.060789	0.000263713	0.00290084	0.0102848	0.0429852	0.0203059	0.521361	0.283755	0.055116	0.00632911	0.0485232	0.00817511
cel-mir-236	beta_deletion	cel-mir-8	GGGCTGTCGTATTCTTCGGTGACCGATGTCCAGCGTCTTACCTGTTCAATATTTAGACTGACTATCAAAGAGATCTAATACTGTCAGGTAATGACGCTGGATTGTCATGTCATTTCAAAAAAA	.................((((((.((((((((((((((((((((..((.((((.(((((...........)).))))))).)).))))))).))))))))).))))..)))))).........	-2.90371	0.00387597	0	0.0155039	0.0542636	0.00387597	0.46124	0.368217	0.0503876	0.00775194	0.0232558	0.0116279
cel-mir-236	belt_deletion	cel-mir-8	GGGCTGTCGTATTCTTCGGTGACCGATGTCCAGCGTCTTACCTGTTCAATATTTAGACTGACTATCAAAGAGATCTAATACTGTCAGGTAATGACGCTGGATTGTCATGTCATTTCAAAAAAA	.................((((((.((((((((((((((((((((..((.((((.(((((...........)).))))))).)).))))))).))))))))).))))..)))))).........	-0.998165	0.000937207	0.00140581	0.00421743	0.0285848	0.0126523	0.617619	0.256326	0.0412371	0.00796626	0.0234302	0.00562324
cel-mir-237	cDrosha	cel-mir-10-p3n	GGGCAAGCTGTTCAAAACTTCTACATTGCGTGGTCCCTGAGAATTCTCGAACAGCTTCAAAGTGTTCAAGCTGTCGAGTTTTGTCAAGGACCAAACAATAGAAGATCACTTGGGAAC	(((((...)))))....((((((..(((..((((((.(((.((..(((((.((((((.((....)).)))))))))))..)).))).))))))..))))))))).............	-0.953781	0.00163232	0.0025301	0.00852887	0.00636605	0.00914099	0.713732	0.0481942	0.0358702	0.102714	0.0634564	0.00783514
cel-mir-237	cMP	cel-mir-10-p3n	GGGCAAGCTGTTCAAAACTTCTACATTGCGTGGTCCCTGAGAATTCTCGAACAGCTTCAAAGTGTTCAAGCTGTCGAGTTTTGTCAAGGACCAAACAATAGAAGATCACTTGGGAAC	(((((...)))))....((((((..(((..((((((.(((.((..(((((.((((((.((....)).)))))))))))..)).))).))))))..))))))))).............	-0.264259	0.00817063	0.00240521	0.00626061	0.00650821	0.0106466	0.738964	0.0560272	0.0330362	0.0635611	0.0633135	0.0111064
cel-mir-237	dsRBD_deletion	cel-mir-10-p3n	GGGCAAGCTGTTCAAAACTTCTACATTGCGTGGTCCCTGAGAATTCTCGAACAGCTTCAAAGTGTTCAAGCTGTCGAGTTTTGTCAAGGACCAAACAATAGAAGATCACTTGGGAAC	(((((...)))))....((((((..(((..((((((.(((.((..(((((.((((((.((....)).)))))))))))..)).))).))))))..))))))))).............	-0.815835	0.0126142	0.00387366	0.00552907	0.00536353	0.0110912	0.708913	0.0543637	0.0347636	0.0780029	0.0739968	0.0114885
cel-mir-237	beta_deletion	cel-mir-10-p3n	GGGCAAGCTGTTCAAAACTTCTACATTGCGTGGTCCCTGAGAATTCTCGAACAGCTTCAAAGTGTTCAAGCTGTCGAGTTTTGTCAAGGACCAAACAATAGAAGATCACTTGGGAAC	(((((...)))))....((((((..(((..((((((.(((.((..(((((.((((((.((....)).)))))))))))..)).))).))))))..))))))))).............	-2.07923	0.00455729	0.00309245	0.00423177	0.00374349	0.00488281	0.837565	0.0315755	0.0257161	0.0445964	0.0358073	0.00423177
cel-mir-237	belt_deletion	cel-mir-10-p3n	GGGCAAGCTGTTCAAAACTTCTACATTGCGTGGTCCCTGAGAATTCTCGAACAGCTTCAAAGTGTTCAAGCTGTCGAGTTTTGTCAAGGACCAAACAATAGAAGATCACTTGGGAAC	(((((...)))))....((((((..(((..((((((.(((.((..(((((.((((((.((....)).)))))))))))..)).))).))))))..))))))))).............	-1.15877	0.01126	0.00210395	0.00300008	0.00272734	0.00732487	0.777721	0.0460921	0.0248968	0.0570794	0.0603912	0.00740279
cel-mir-238	cDrosha	cel-mir-238	GGGCAAGAAAATGGCAATTCTCCATTGACTGTTTGGATGTTCTCGGACGTTCAAAGCTACATCCAACAAATTGGTAGCTTTGTACTCCGATGCCATTCAGATAGTTATGAGCCATGGATGTATTGT	..((((....(((((.....((...((((((((((((((...(((((.((.((((((((...((((....)))))))))))).)))))))...)))))))))))))).))))))).......))))	-2.44923	0.00495663	0.243288	0.00536968	0.00289137	0.007848	0.690624	0.0144568	0.007848	0.00330442	0.0132177	0.00619579
cel-mir-238	cMP	cel-mir-238	GGGCAAGAAAATGGCAATTCTCCATTGACTGTTTGGATGTTCTCGGACGTTCAAAGCTACATCCAACAAATTGGTAGCTTTGTACTCCGATGCCATTCAGATAGTTATGAGCCATGGATGTATTGT	..((((....(((((.....((...((((((((((((((...(((((.((.((((((((...((((....)))))))))))).)))))))...)))))))))))))).))))))).......))))	1.22863	0	0.00658637	0.000766906	0.00329318	0.0125412	0.841927	0.07245	0.0294131	0.0127216	0.00960888	0.0106916
cel-mir-238	dsRBD_deletion	cel-mir-238	GGGCAAGAAAATGGCAATTCTCCATTGACTGTTTGGATGTTCTCGGACGTTCAAAGCTACATCCAACAAATTGGTAGCTTTGTACTCCGATGCCATTCAGATAGTTATGAGCCATGGATGTATTGT	..((((....(((((.....((...((((((((((((((...(((((.((.((((((((...((((....)))))))))))).)))))))...)))))))))))))).))))))).......))))	0.780087	0.000629054	0.0166699	0.00192648	0.00361706	0.0198545	0.808178	0.0638097	0.0283468	0.0136426	0.0178494	0.0254767
cel-mir-238	beta_deletion	cel-mir-238	GGGCAAGAAAATGGCAATTCTCCATTGACTGTTTGGATGTTCTCGGACGTTCAAAGCTACATCCAACAAATTGGTAGCTTTGTACTCCGATGCCATTCAGATAGTTATGAGCCATGGATGTATTGT	..((((....(((((.....((...((((((((((((((...(((((.((.((((((((...((((....)))))))))))).)))))))...)))))))))))))).))))))).......))))	-0.208861	0.000479386	0.00527325	0.00159795	0.00223714	0.00639182	0.942314	0.0233301	0.00958773	0.00287632	0.00415468	0.00175775
cel-mir-238	belt_deletion	cel-mir-238	GGGCAAGAAAATGGCAATTCTCCATTGACTGTTTGGATGTTCTCGGACGTTCAAAGCTACATCCAACAAATTGGTAGCTTTGTACTCCGATGCCATTCAGATAGTTATGAGCCATGGATGTATTGT	..((((....(((((.....((...((((((((((((((...(((((.((.((((((((...((((....)))))))))))).)))))))...)))))))))))))).))))))).......))))	0.75261	0.000185901	0.00635782	0.00130131	0.00197055	0.016508	0.865482	0.0545434	0.0258031	0.0112656	0.00855146	0.00803093
cel-mir-239a	cDrosha	cel-mir-305-p1	GGGTCAGTCAAATAACTCTACACGTTTGCAATTTTTGTACTACACATAGGTACTGGACAATTTTCAAAATATATCCAGTGTCTAGTCTAGTGCAAACATTGCTCGGTGTTGTTTGAAAAATAA	.......(((((((((...((.((...(((((.(((((((((.((.(((((((((((................))))))))))))).))))))))).))))).))))))))))))).......	-1.75036	0.00262314	0.0402215	0.0157389	0.380647	0.0498397	0.125036	0.0906441	0.182746	0.00641212	0.0262314	0.0798601
cel-mir-239a	cMP	cel-mir-305-p1	GGGTCAGTCAAATAACTCTACACGTTTGCAATTTTTGTACTACACATAGGTACTGGACAATTTTCAAAATATATCCAGTGTCTAGTCTAGTGCAAACATTGCTCGGTGTTGTTTGAAAAATAA	.......(((((((((...((.((...(((((.(((((((((.((.(((((((((((................))))))))))))).))))))))).))))).))))))))))))).......	-0.25963	0.00101479	0.00246448	0.000724848	0.0243549	0.0224703	0.870252	0.0317483	0.0146419	0.00173963	0.00797333	0.0226153
cel-mir-239a	dsRBD_deletion	cel-mir-305-p1	GGGTCAGTCAAATAACTCTACACGTTTGCAATTTTTGTACTACACATAGGTACTGGACAATTTTCAAAATATATCCAGTGTCTAGTCTAGTGCAAACATTGCTCGGTGTTGTTTGAAAAATAA	.......(((((((((...((.((...(((((.(((((((((.((.(((((((((((................))))))))))))).))))))))).))))).))))))))))))).......	-0.530376	0.00491455	0.0123981	0.0059198	0.123087	0.058863	0.639115	0.0322797	0.0282587	0.00279236	0.0170892	0.075282
cel-mir-239a	beta_deletion	cel-mir-305-p1	GGGTCAGTCAAATAACTCTACACGTTTGCAATTTTTGTACTACACATAGGTACTGGACAATTTTCAAAATATATCCAGTGTCTAGTCTAGTGCAAACATTGCTCGGTGTTGTTTGAAAAATAA	.......(((((((((...((.((...(((((.(((((((((.((.(((((((((((................))))))))))))).))))))))).))))).))))))))))))).......	-2.63991	0.00394867	0.005923	0.023692	0.0207305	0.0187562	0.886476	0.0197433	0.00987167	0	0.00197433	0.0088845
cel-mir-239a	belt_deletion	cel-mir-305-p1	GGGTCAGTCAAATAACTCTACACGTTTGCAATTTTTGTACTACACATAGGTACTGGACAATTTTCAAAATATATCCAGTGTCTAGTCTAGTGCAAACATTGCTCGGTGTTGTTTGAAAAATAA	.......(((((((((...((.((...(((((.(((((((((.((.(((((((((((................))))))))))))).))))))))).))))).))))))))))))).......	-0.891401	0.00319446	0.00399308	0.00252895	0.0258219	0.0171702	0.883668	0.031146	0.0133103	0.00173033	0.00559031	0.0118461
cel-mir-239b	cDrosha	cel-mir-305-p2	GGGTTCTGAAAAGTTACAGCGACAGATGCAATTTTTGTACTACACAAAAGTACTGGTCATTTAAGTTGAGGCTCAGCACTTTTGTGGTGTGCAAAAATGGCAAGTTGCTTTTATCTCAATGA	.................((((((...(((.((((((((((..(((((((((.((((((.((......))))).))).)))))))))..)))))))))).))).)))))).............	-1.30376	0.00903023	0.0175806	0.00357719	0.00558391	0.0228591	0.645945	0.0252585	0.0588492	0.00519129	0.0125638	0.193561
cel-mir-239b	cMP	cel-mir-305-p2	GGGTTCTGAAAAGTTACAGCGACAGATGCAATTTTTGTACTACACAAAAGTACTGGTCATTTAAGTTGAGGCTCAGCACTTTTGTGGTGTGCAAAAATGGCAAGTTGCTTTTATCTCAATGA	.................((((((...(((.((((((((((..(((((((((.((((((.((......))))).))).)))))))))..)))))))))).))).)))))).............	-1.15577	0.00181618	0.00297193	0.00143093	0.00643919	0.0137589	0.742267	0.0269125	0.018437	0.00258668	0.0090809	0.174298
cel-mir-239b	dsRBD_deletion	cel-mir-305-p2	GGGTTCTGAAAAGTTACAGCGACAGATGCAATTTTTGTACTACACAAAAGTACTGGTCATTTAAGTTGAGGCTCAGCACTTTTGTGGTGTGCAAAAATGGCAAGTTGCTTTTATCTCAATGA	.................((((((...(((.((((((((((..(((((((((.((((((.((......))))).))).)))))))))..)))))))))).))).)))))).............	-1.21849	0.00539628	0.00947102	0.00282662	0.00447854	0.0170699	0.642671	0.0274586	0.0222826	0.00374436	0.0120407	0.25256
cel-mir-239b	beta_deletion	cel-mir-305-p2	GGGTTCTGAAAAGTTACAGCGACAGATGCAATTTTTGTACTACACAAAAGTACTGGTCATTTAAGTTGAGGCTCAGCACTTTTGTGGTGTGCAAAAATGGCAAGTTGCTTTTATCTCAATGA	.................((((((...(((.((((((((((..(((((((((.((((((.((......))))).))).)))))))))..)))))))))).))).)))))).............	-2.85179	0.00326493	0.00419776	0.0025653	0.00559701	0.00956157	0.751166	0.0205224	0.0188899	0.00209888	0.00909515	0.173041
cel-mir-239b	belt_deletion	cel-mir-305-p2	GGGTTCTGAAAAGTTACAGCGACAGATGCAATTTTTGTACTACACAAAAGTACTGGTCATTTAAGTTGAGGCTCAGCACTTTTGTGGTGTGCAAAAATGGCAAGTTGCTTTTATCTCAATGA	.................((((((...(((.((((((((((..(((((((((.((((((.((......))))).))).)))))))))..)))))))))).))).)))))).............	-1.5244	0.00307368	0.00425263	0.00126316	0.00303158	0.0114526	0.782358	0.0325474	0.0179368	0.00202105	0.00791579	0.134147
cel-mir-240	cDrosha	cel-mir-193-p1-v1	GGGGCTATTTCGTTGTTAGAAACTTTTTCAAATCGAGGATTTTGAGACTAGAATGCTTGAATTGTACTAGCATACTGGCCCCCAAATCTTCGCTTAGAAATACAGTTCACAATTATTTT	(((((((....((((((((.........(((.(((((.((((((....)))))).))))).)))..)))))).)))))))))......(((.....)))....................	-2.60621	0.0048976	0.268923	0.0739092	0.00578807	0.0106857	0.32992	0.0672306	0.191006	0.00934996	0.00311665	0.0351736
cel-mir-240	cMP	cel-mir-193-p1-v1	GGGGCTATTTCGTTGTTAGAAACTTTTTCAAATCGAGGATTTTGAGACTAGAATGCTTGAATTGTACTAGCATACTGGCCCCCAAATCTTCGCTTAGAAATACAGTTCACAATTATTTT	(((((((....((((((((.........(((.(((((.((((((....)))))).))))).)))..)))))).)))))))))......(((.....)))....................	-0.858804	0.00630213	0.0947173	0.0127896	0.00518999	0.00722892	0.577016	0.0758109	0.200556	0.0107507	0.00518999	0.00444856
cel-mir-240	dsRBD_deletion	cel-mir-193-p1-v1	GGGGCTATTTCGTTGTTAGAAACTTTTTCAAATCGAGGATTTTGAGACTAGAATGCTTGAATTGTACTAGCATACTGGCCCCCAAATCTTCGCTTAGAAATACAGTTCACAATTATTTT	(((((((....((((((((.........(((.(((((.((((((....)))))).))))).)))..)))))).)))))))))......(((.....)))....................	-1.60221	0.010107	0.201546	0.023583	0.00713436	0.00693619	0.336108	0.102457	0.273682	0.0114943	0.00653983	0.0204122
cel-mir-240	beta_deletion	cel-mir-193-p1-v1	GGGGCTATTTCGTTGTTAGAAACTTTTTCAAATCGAGGATTTTGAGACTAGAATGCTTGAATTGTACTAGCATACTGGCCCCCAAATCTTCGCTTAGAAATACAGTTCACAATTATTTT	(((((((....((((((((.........(((.(((((.((((((....)))))).))))).)))..)))))).)))))))))......(((.....)))....................	-5.27586	0.0259067	0.202073	0.0414508	0.0259067	0.0362694	0.455959	0.0518135	0.134715	0.00518135	0.0103627	0.0103627
cel-mir-240	belt_deletion	cel-mir-193-p1-v1	GGGGCTATTTCGTTGTTAGAAACTTTTTCAAATCGAGGATTTTGAGACTAGAATGCTTGAATTGTACTAGCATACTGGCCCCCAAATCTTCGCTTAGAAATACAGTTCACAATTATTTT	(((((((....((((((((.........(((.(((((.((((((....)))))).))))).)))..)))))).)))))))))......(((.....)))....................	-2.17392	0.0114785	0.275485	0.0322492	0.00464608	0.00464608	0.499863	0.0358021	0.112599	0.00546597	0.00327958	0.0144848
cel-mir-241	cDrosha	cel-let-7-p7	GGGTTTTGTACCAAACCGCGGGGGTGTCAAAGTTGAGGTAGGTGCGAGAAATGACGGCATCCATATAGTAATCGTTCATTGTCTCTCAGCTGCTTCATCTGTGACATGGCTACGCTATTTTTTT	.(((((......)))))(((((.((((((.((.((((((((.((.((((((((((((..............))).))))).)))).)).)))))))).)).))))))..)).))).........	-4.10576	0.432099	0.0246914	0.0246914	0.0740741	0.037037	0.222222	0.0123457	0.135802	0.0123457	0	0.0246914
cel-mir-241	cMP	cel-let-7-p7	GGGTTTTGTACCAAACCGCGGGGGTGTCAAAGTTGAGGTAGGTGCGAGAAATGACGGCATCCATATAGTAATCGTTCATTGTCTCTCAGCTGCTTCATCTGTGACATGGCTACGCTATTTTTTT	.(((((......)))))(((((.((((((.((.((((((((.((.((((((((((((..............))).))))).)))).)).)))))))).)).))))))..)).))).........	-1.18075	0.0748299	0.0113379	0.0181406	0.0226757	0.015873	0.814059	0.00680272	0.0226757	0	0.00907029	0.00453515
cel-mir-241	dsRBD_deletion	cel-let-7-p7	GGGTTTTGTACCAAACCGCGGGGGTGTCAAAGTTGAGGTAGGTGCGAGAAATGACGGCATCCATATAGTAATCGTTCATTGTCTCTCAGCTGCTTCATCTGTGACATGGCTACGCTATTTTTTT	.(((((......)))))(((((.((((((.((.((((((((.((.((((((((((((..............))).))))).)))).)).)))))))).)).))))))..)).))).........	-0.400631	0.153457	0.0278246	0.039629	0.0244519	0.0134907	0.604553	0.0134907	0.0868465	0.00421585	0.00674536	0.0252951
cel-mir-241	beta_deletion	cel-let-7-p7	GGGTTTTGTACCAAACCGCGGGGGTGTCAAAGTTGAGGTAGGTGCGAGAAATGACGGCATCCATATAGTAATCGTTCATTGTCTCTCAGCTGCTTCATCTGTGACATGGCTACGCTATTTTTTT	.(((((......)))))(((((.((((((.((.((((((((.((.((((((((((((..............))).))))).)))).)).)))))))).)).))))))..)).))).........	-3.38678	0.575342	0.0273973	0.0273973	0.0136986	0	0.273973	0	0.0821918	0	0	0
cel-mir-241	belt_deletion	cel-let-7-p7	GGGTTTTGTACCAAACCGCGGGGGTGTCAAAGTTGAGGTAGGTGCGAGAAATGACGGCATCCATATAGTAATCGTTCATTGTCTCTCAGCTGCTTCATCTGTGACATGGCTACGCTATTTTTTT	.(((((......)))))(((((.((((((.((.((((((((.((.((((((((((((..............))).))))).)))).)).)))))))).)).))))))..)).))).........	-1.27948	0.208633	0.0115108	0.0359712	0.0158273	0.0028777	0.676259	0.00863309	0.0330935	0.00143885	0.00431655	0.00143885
cel-mir-242	cDrosha	cel-mir-242	GGGTGAATAGTTCCCTCGTGGCTCGCGAGAGTATTGCGTAGGCCTTTGCTTCGAGAGAGAAGCTTCAGTTCGCAGCAATATCCTCCGCAAAACTTTCCCCGGCTATGCAAAAAATGG	(((.........))).((((((.((.((((((.(((((.(((...(((((.((((.(((....)))..)))).)))))...))).))))).))))))..))))))))..........	-1.91413	0.011632	0.0324286	0.00669722	0.182587	0.0324286	0.0532252	0.0207966	0.00528728	0.377864	0.259781	0.0172718
cel-mir-242	cMP	cel-mir-242	GGGTGAATAGTTCCCTCGTGGCTCGCGAGAGTATTGCGTAGGCCTTTGCTTCGAGAGAGAAGCTTCAGTTCGCAGCAATATCCTCCGCAAAACTTTCCCCGGCTATGCAAAAAATGG	(((.........))).((((((.((.((((((.(((((.(((...(((((.((((.(((....)))..)))).)))))...))).))))).))))))..))))))))..........	0.167316	0.00442375	0.0104773	0.00221187	0.0812573	0.0570431	0.723981	0.0187427	0.00500582	0.0200233	0.0731083	0.00372526
cel-mir-242	dsRBD_deletion	cel-mir-242	GGGTGAATAGTTCCCTCGTGGCTCGCGAGAGTATTGCGTAGGCCTTTGCTTCGAGAGAGAAGCTTCAGTTCGCAGCAATATCCTCCGCAAAACTTTCCCCGGCTATGCAAAAAATGG	(((.........))).((((((.((.((((((.(((((.(((...(((((.((((.(((....)))..)))).)))))...))).))))).))))))..))))))))..........	-0.948364	0.00982761	0.020783	0.00434993	0.253585	0.0774932	0.0536491	0.0114387	0.00338328	0.0853875	0.452231	0.0278718
cel-mir-242	beta_deletion	cel-mir-242	GGGTGAATAGTTCCCTCGTGGCTCGCGAGAGTATTGCGTAGGCCTTTGCTTCGAGAGAGAAGCTTCAGTTCGCAGCAATATCCTCCGCAAAACTTTCCCCGGCTATGCAAAAAATGG	(((.........))).((((((.((.((((((.(((((.(((...(((((.((((.(((....)))..)))).)))))...))).))))).))))))..))))))))..........	-3.56242	0.00606061	0.0141414	0.0040404	0.224242	0.0444444	0.240404	0.0161616	0.0040404	0.345455	0.0989899	0.0020202
cel-mir-242	belt_deletion	cel-mir-242	GGGTGAATAGTTCCCTCGTGGCTCGCGAGAGTATTGCGTAGGCCTTTGCTTCGAGAGAGAAGCTTCAGTTCGCAGCAATATCCTCCGCAAAACTTTCCCCGGCTATGCAAAAAATGG	(((.........))).((((((.((.((((((.(((((.(((...(((((.((((.(((....)))..)))).)))))...))).))))).))))))..))))))))..........	-1.01698	0.00360558	0.0181847	0.00188117	0.146731	0.0523593	0.556827	0.0100329	0.00391911	0.0482834	0.150964	0.00721116
cel-mir-243	cDrosha	cel-mir-243	GGGCACAGAAATTCTGTTCACGCATAAGCCTGATATCTCGGTGCGATCGTACCGTATCGCTCACACTTAGATTACGGTACGATCGCGGCGGGATATCAGGTACGTGATTGGAAGCTGTGCAA	..((((((...(((((.(((((.....(((((((((((((.(((((((((((((((((...........)).))))))))))))))).))))))))))))).))))).))))).))))))..	-3.86595	0.000542005	0	0.0140921	0.00325203	0.0140921	0.935501	0.0157182	0.00704607	0.00162602	0.00271003	0.00542005
cel-mir-243	cMP	cel-mir-243	GGGCACAGAAATTCTGTTCACGCATAAGCCTGATATCTCGGTGCGATCGTACCGTATCGCTCACACTTAGATTACGGTACGATCGCGGCGGGATATCAGGTACGTGATTGGAAGCTGTGCAA	..((((((...(((((.(((((.....(((((((((((((.(((((((((((((((((...........)).))))))))))))))).))))))))))))).))))).))))).))))))..	-2.03195	0.000212495	0	0.0080748	0.00743731	0.0314492	0.849129	0.0237994	0.0118997	0.0040374	0.0577986	0.00616235
cel-mir-243	dsRBD_deletion	cel-mir-243	GGGCACAGAAATTCTGTTCACGCATAAGCCTGATATCTCGGTGCGATCGTACCGTATCGCTCACACTTAGATTACGGTACGATCGCGGCGGGATATCAGGTACGTGATTGGAAGCTGTGCAA	..((((((...(((((.(((((.....(((((((((((((.(((((((((((((((((...........)).))))))))))))))).))))))))))))).))))).))))).))))))..	-2.4933	0.000373692	0.000186846	0.0100897	0.00597907	0.0381166	0.789238	0.0239163	0.0164425	0.00261584	0.0992152	0.0138266
cel-mir-243	beta_deletion	cel-mir-243	GGGCACAGAAATTCTGTTCACGCATAAGCCTGATATCTCGGTGCGATCGTACCGTATCGCTCACACTTAGATTACGGTACGATCGCGGCGGGATATCAGGTACGTGATTGGAAGCTGTGCAA	..((((((...(((((.(((((.....(((((((((((((.(((((((((((((((((...........)).))))))))))))))).))))))))))))).))))).))))).))))))..	-2.94797	0	0.00157315	0.0429995	0.00524384	0.0173047	0.876245	0.0262192	0.0188778	0.00262192	0.00786576	0.00104877
cel-mir-243	belt_deletion	cel-mir-243	GGGCACAGAAATTCTGTTCACGCATAAGCCTGATATCTCGGTGCGATCGTACCGTATCGCTCACACTTAGATTACGGTACGATCGCGGCGGGATATCAGGTACGTGATTGGAAGCTGTGCAA	..((((((...(((((.(((((.....(((((((((((((.(((((((((((((((((...........)).))))))))))))))).))))))))))))).))))).))))).))))))..	-2.85889	0	0.000446728	0.00982801	0.000893455	0.0225597	0.90239	0.0292607	0.0138486	0.002457	0.0169757	0.00134018
cel-mir-244	cDrosha	cel-mir-9-p16	GGGATTTTAATTTTTTCCCTCCATATCTCAATCTCTTTGGTTGTACAAAGTGGTATGGCTCATCGAATAAGCACATACTGCTTTTCAGCTAAAGGAATTGAGATTTTGTAGGCTTTTTCATT	((((...........))))..((.((((((((.((((((((((...((((((((((((((.........))).))))))))))).)))))))))).))))))))..))..............	-1.08004	0.0253901	0.221634	0.0991801	0.0962708	0.0915102	0.373182	0.00952129	0.0134885	0.0261835	0.0388786	0.00476065
cel-mir-244	cMP	cel-mir-9-p16	GGGATTTTAATTTTTTCCCTCCATATCTCAATCTCTTTGGTTGTACAAAGTGGTATGGCTCATCGAATAAGCACATACTGCTTTTCAGCTAAAGGAATTGAGATTTTGTAGGCTTTTTCATT	((((...........))))..((.((((((((.((((((((((...((((((((((((((.........))).))))))))))).)))))))))).))))))))..))..............	-1.3919	0.00137678	0.0289123	0.043598	0.0174392	0.0413034	0.813217	0.0178981	0.0114732	0.0100964	0.0133089	0.00137678
cel-mir-244	dsRBD_deletion	cel-mir-9-p16	GGGATTTTAATTTTTTCCCTCCATATCTCAATCTCTTTGGTTGTACAAAGTGGTATGGCTCATCGAATAAGCACATACTGCTTTTCAGCTAAAGGAATTGAGATTTTGTAGGCTTTTTCATT	((((...........))))..((.((((((((.((((((((((...((((((((((((((.........))).))))))))))).)))))))))).))))))))..))..............	-1.5809	0.014701	0.0775142	0.0334113	0.0340795	0.0698296	0.658871	0.0163715	0.0227197	0.0240561	0.0424323	0.00601403
cel-mir-244	beta_deletion	cel-mir-9-p16	GGGATTTTAATTTTTTCCCTCCATATCTCAATCTCTTTGGTTGTACAAAGTGGTATGGCTCATCGAATAAGCACATACTGCTTTTCAGCTAAAGGAATTGAGATTTTGTAGGCTTTTTCATT	((((...........))))..((.((((((((.((((((((((...((((((((((((((.........))).))))))))))).)))))))))).))))))))..))..............	-3.40393	0.0169492	0.246973	0.135593	0.0411622	0.0726392	0.423729	0.0121065	0.0193705	0.00968523	0.0193705	0.00242131
cel-mir-244	belt_deletion	cel-mir-9-p16	GGGATTTTAATTTTTTCCCTCCATATCTCAATCTCTTTGGTTGTACAAAGTGGTATGGCTCATCGAATAAGCACATACTGCTTTTCAGCTAAAGGAATTGAGATTTTGTAGGCTTTTTCATT	((((...........))))..((.((((((((.((((((((((...((((((((((((((.........))).))))))))))).)))))))))).))))))))..))..............	-1.35945	0.00531773	0.0906674	0.0850838	0.0226004	0.0364265	0.717362	0.00930604	0.0079766	0.0111672	0.0127626	0.00132943
cel-mir-245	cDrosha	cel-mir-133	GGGATAATTATTCACTGAATTCAATGTTGGAGAGCTATTTGCAAGGTACCTAATTGTTTGATTATTGATTCTCAATTGGTCCCCTCCAAGTAGCTCTATTGCATTGTTTGCTTATTTTCCC	((((.(((.............((((((...(((((((((((...((.(((.(((((...((........)).)))))))).))...)))))))))))...)))))).......))).))))	-0.623817	0.000284535	0.0039835	0.023901	0.00184948	0.00711339	0.0248969	0.0109546	0.82245	0.0338597	0.0153649	0.0553422
cel-mir-245	cMP	cel-mir-133	GGGATAATTATTCACTGAATTCAATGTTGGAGAGCTATTTGCAAGGTACCTAATTGTTTGATTATTGATTCTCAATTGGTCCCCTCCAAGTAGCTCTATTGCATTGTTTGCTTATTTTCCC	((((.(((.............((((((...(((((((((((...((.(((.(((((...((........)).)))))))).))...)))))))))))...)))))).......))).))))	-0.39957	0.000340483	0.00153218	0.00493701	0.00102145	0.0275792	0.152707	0.0318352	0.565713	0.0582227	0.00800136	0.14811
cel-mir-245	dsRBD_deletion	cel-mir-133	GGGATAATTATTCACTGAATTCAATGTTGGAGAGCTATTTGCAAGGTACCTAATTGTTTGATTATTGATTCTCAATTGGTCCCCTCCAAGTAGCTCTATTGCATTGTTTGCTTATTTTCCC	((((.(((.............((((((...(((((((((((...((.(((.(((((...((........)).)))))))).))...)))))))))))...)))))).......))).))))	-0.381923	0.0003222	0.000644399	0.00612179	0.000751799	0.0288906	0.15863	0.0301794	0.458812	0.0339384	0.00891419	0.272796
cel-mir-245	beta_deletion	cel-mir-133	GGGATAATTATTCACTGAATTCAATGTTGGAGAGCTATTTGCAAGGTACCTAATTGTTTGATTATTGATTCTCAATTGGTCCCCTCCAAGTAGCTCTATTGCATTGTTTGCTTATTTTCCC	((((.(((.............((((((...(((((((((((...((.(((.(((((...((........)).)))))))).))...)))))))))))...)))))).......))).))))	-3.77069	0.0138249	0.0138249	0.0115207	0.0115207	0.0138249	0.112903	0.0184332	0.677419	0.0230415	0.0115207	0.0921659
cel-mir-245	belt_deletion	cel-mir-133	GGGATAATTATTCACTGAATTCAATGTTGGAGAGCTATTTGCAAGGTACCTAATTGTTTGATTATTGATTCTCAATTGGTCCCCTCCAAGTAGCTCTATTGCATTGTTTGCTTATTTTCCC	((((.(((.............((((((...(((((((((((...((.(((.(((((...((........)).)))))))).))...)))))))))))...)))))).......))).))))	-1.05469	0.000794281	0.000635425	0.00619539	0.00158856	0.0212867	0.12645	0.0185862	0.511358	0.0517871	0.0115965	0.249722
cel-mir-246	cDrosha	cel-mir-246	GGGACAATATTCAGCATCTGAATTATAAAACATCGCCTAACCGTTGTCATGTAATATTTCCCAGAGAAAATGATATTACATGTTTCGGGTAGGAGCTGTTCAAACTTTGGACATTGGCATCT	........((((((...))))))............((((.(((....(((((((((((.............)))))))))))...))).)))).(((((((((...))))))...)))....	-1.31623	0.00094697	0.00094697	0.00284091	0.0179924	0.00284091	0.104167	0.0132576	0.0331439	0.00662879	0.0293561	0.787879
cel-mir-246	cMP	cel-mir-246	GGGACAATATTCAGCATCTGAATTATAAAACATCGCCTAACCGTTGTCATGTAATATTTCCCAGAGAAAATGATATTACATGTTTCGGGTAGGAGCTGTTCAAACTTTGGACATTGGCATCT	........((((((...))))))............((((.(((....(((((((((((.............)))))))))))...))).)))).(((((((((...))))))...)))....	-0.25823	0	0.00317864	0.00635728	0.0375079	0.0171647	0.669421	0.0686586	0.0495868	0.00762873	0.0120788	0.128417
cel-mir-246	dsRBD_deletion	cel-mir-246	GGGACAATATTCAGCATCTGAATTATAAAACATCGCCTAACCGTTGTCATGTAATATTTCCCAGAGAAAATGATATTACATGTTTCGGGTAGGAGCTGTTCAAACTTTGGACATTGGCATCT	........((((((...))))))............((((.(((....(((((((((((.............)))))))))))...))).)))).(((((((((...))))))...)))....	-0.675031	0	0.00162602	0.00758808	0.0493225	0.00921409	0.462331	0.0525745	0.0271003	0.00162602	0.0303523	0.358266
cel-mir-246	beta_deletion	cel-mir-246	GGGACAATATTCAGCATCTGAATTATAAAACATCGCCTAACCGTTGTCATGTAATATTTCCCAGAGAAAATGATATTACATGTTTCGGGTAGGAGCTGTTCAAACTTTGGACATTGGCATCT	........((((((...))))))............((((.(((....(((((((((((.............)))))))))))...))).)))).(((((((((...))))))...)))....	-4.4658	0	0	0.0153846	0.0923077	0	0.507692	0.0461538	0.0461538	0.0461538	0.0461538	0.2
cel-mir-246	belt_deletion	cel-mir-246	GGGACAATATTCAGCATCTGAATTATAAAACATCGCCTAACCGTTGTCATGTAATATTTCCCAGAGAAAATGATATTACATGTTTCGGGTAGGAGCTGTTCAAACTTTGGACATTGGCATCT	........((((((...))))))............((((.(((....(((((((((((.............)))))))))))...))).)))).(((((((((...))))))...)))....	-1.18533	0	0.00286533	0.00429799	0.0644699	0.00716332	0.681232	0.0458453	0.0179083	0.00143266	0.0100287	0.164756
cel-mir-247	cDrosha	cel-mir-279-o10	GGGTTGTCTACAAATTACCAGCTATTTTCCAAGTAGAGAAAAGTTTCTAATTACCCATCATGCACAAATGTGGTGACTAGAGCCTATTCTCTTCTTGGAAAAGTGGCGACTCTTGTCAAA	.(((.((......)).))).(((((((((((((.((((((.((.(((((.(((((...(((......))).))))).))))).)).)))))).))))).))))))))(((....)))...	-0.828196	0.00227376	0.0295589	0.505684	0.0645748	0.00773079	0.0791269	0.0104593	0.00272851	0.269213	0.0127331	0.0159163
cel-mir-247	cMP	cel-mir-279-o10	GGGTTGTCTACAAATTACCAGCTATTTTCCAAGTAGAGAAAAGTTTCTAATTACCCATCATGCACAAATGTGGTGACTAGAGCCTATTCTCTTCTTGGAAAAGTGGCGACTCTTGTCAAA	.(((.((......)).))).(((((((((((((.((((((.((.(((((.(((((...(((......))).))))).))))).)).)))))).))))).))))))))(((....)))...	-0.235145	0.000842815	0.0181205	0.387695	0.147493	0.0160135	0.281079	0.0779604	0.00632111	0.0552044	0.0054783	0.00379267
cel-mir-247	dsRBD_deletion	cel-mir-279-o10	GGGTTGTCTACAAATTACCAGCTATTTTCCAAGTAGAGAAAAGTTTCTAATTACCCATCATGCACAAATGTGGTGACTAGAGCCTATTCTCTTCTTGGAAAAGTGGCGACTCTTGTCAAA	.(((.((......)).))).(((((((((((((.((((((.((.(((((.(((((...(((......))).))))).))))).)).)))))).))))).))))))))(((....)))...	-0.391539	0.00209958	0.0386923	0.480504	0.159868	0.0164967	0.162867	0.0530894	0.00419916	0.0617876	0.00959808	0.0107978
cel-mir-247	beta_deletion	cel-mir-279-o10	GGGTTGTCTACAAATTACCAGCTATTTTCCAAGTAGAGAAAAGTTTCTAATTACCCATCATGCACAAATGTGGTGACTAGAGCCTATTCTCTTCTTGGAAAAGTGGCGACTCTTGTCAAA	.(((.((......)).))).(((((((((((((.((((((.((.(((((.(((((...(((......))).))))).))))).)).)))))).))))).))))))))(((....)))...	-2.42358	0	0.0226131	0.620603	0.226131	0.0175879	0.0477387	0.0276382	0.00502513	0.0301508	0.00251256	0
cel-mir-247	belt_deletion	cel-mir-279-o10	GGGTTGTCTACAAATTACCAGCTATTTTCCAAGTAGAGAAAAGTTTCTAATTACCCATCATGCACAAATGTGGTGACTAGAGCCTATTCTCTTCTTGGAAAAGTGGCGACTCTTGTCAAA	.(((.((......)).))).(((((((((((((.((((((.((.(((((.(((((...(((......))).))))).))))).)).)))))).))))).))))))))(((....)))...	-0.958816	0.00123711	0.0375258	0.521649	0.211134	0.00865979	0.168247	0.0272165	0.00247423	0.0169072	0.00206186	0.0028866
cel-mir-248	cDrosha	cel-mir-248-v1	GGGGTTACTACTTTCCCGGCTGCAACTACGGTAAGCGGTATCCAGCCGATGTTTTCAATACTGCATTTGAATACACGTGCACGGATAACGCTCATTGTTTTTCGCATGCCAATTTCACA	((((.........))))((((((((..(((((.((((.(((((.((((.(((.(((((........))))).))))).))..))))).)))).)))))..)).))).))).........	-3.29734	0.00414079	0.00276052	0.00138026	0.00138026	0.0331263	0.057971	0.00690131	0.00690131	0.855763	0.0165631	0.0131125
cel-mir-248	cMP	cel-mir-248-v1	GGGGTTACTACTTTCCCGGCTGCAACTACGGTAAGCGGTATCCAGCCGATGTTTTCAATACTGCATTTGAATACACGTGCACGGATAACGCTCATTGTTTTTCGCATGCCAATTTCACA	((((.........))))((((((((..(((((.((((.(((((.((((.(((.(((((........))))).))))).))..))))).)))).)))))..)).))).))).........	-2.09045	0.000417885	0.000417885	0.000417885	0.000417885	0.00919348	0.158379	0.0158796	0.0087756	0.775595	0.02173	0.0087756
cel-mir-248	dsRBD_deletion	cel-mir-248-v1	GGGGTTACTACTTTCCCGGCTGCAACTACGGTAAGCGGTATCCAGCCGATGTTTTCAATACTGCATTTGAATACACGTGCACGGATAACGCTCATTGTTTTTCGCATGCCAATTTCACA	((((.........))))((((((((..(((((.((((.(((((.((((.(((.(((((........))))).))))).))..))))).)))).)))))..)).))).))).........	-2.06832	0.000262812	0	0	0.000525624	0.0136662	0.00578187	0.0212878	0.0065703	0.90933	0.0312746	0.0113009
cel-mir-248	beta_deletion	cel-mir-248-v1	GGGGTTACTACTTTCCCGGCTGCAACTACGGTAAGCGGTATCCAGCCGATGTTTTCAATACTGCATTTGAATACACGTGCACGGATAACGCTCATTGTTTTTCGCATGCCAATTTCACA	((((.........))))((((((((..(((((.((((.(((((.((((.(((.(((((........))))).))))).))..))))).)))).)))))..)).))).))).........	-2.69906	0.00333333	0.005	0.0075	0.00166667	0.00583333	0.0075	0.01	0.0075	0.91	0.025	0.0166667
cel-mir-248	belt_deletion	cel-mir-248-v1	GGGGTTACTACTTTCCCGGCTGCAACTACGGTAAGCGGTATCCAGCCGATGTTTTCAATACTGCATTTGAATACACGTGCACGGATAACGCTCATTGTTTTTCGCATGCCAATTTCACA	((((.........))))((((((((..(((((.((((.(((((.((((.(((.(((((........))))).))))).))..))))).)))).)))))..)).))).))).........	-2.73183	0.000772499	0.000772499	0.00038625	0.000772499	0.00733874	0.0988799	0.0142912	0.00463499	0.834299	0.02781	0.0100425
cel-mir-249	cDrosha	cel-mir-249	GGGTATTGTGTATCTATACTCTTGAACGACTAGCAACGCACAAACGTCTTCTGTGCGACAACATCTGAATGTTTGTCACAGGACTTTTGAGCGTTGCCAGTCGAAAGAGGAATTTTTTTATAC	((((((...))))))...(((((...(((((.(((((((.((((.(((..((((((((..((((....))))))).)))))))).)))).))))))).))))).)))))..............	0.515394	0.000465983	0.000635432	0.0417267	0.0742184	0.00537999	0.0378717	0.118572	0.0177074	0.00605778	0.0293146	0.66805
cel-mir-249	cMP	cel-mir-249	GGGTATTGTGTATCTATACTCTTGAACGACTAGCAACGCACAAACGTCTTCTGTGCGACAACATCTGAATGTTTGTCACAGGACTTTTGAGCGTTGCCAGTCGAAAGAGGAATTTTTTTATAC	((((((...))))))...(((((...(((((.(((((((.((((.(((..((((((((..((((....))))))).)))))))).)))).))))))).))))).)))))..............	0.675868	0.000211932	0.000423864	0.043552	0.0595528	0.00370881	0.0968528	0.0643213	0.0275511	0.0798983	0.124987	0.49894
cel-mir-249	dsRBD_deletion	cel-mir-249	GGGTATTGTGTATCTATACTCTTGAACGACTAGCAACGCACAAACGTCTTCTGTGCGACAACATCTGAATGTTTGTCACAGGACTTTTGAGCGTTGCCAGTCGAAAGAGGAATTTTTTTATAC	((((((...))))))...(((((...(((((.(((((((.((((.(((..((((((((..((((....))))))).)))))))).)))).))))))).))))).)))))..............	0.345186	0.000765957	0.000595745	0.0690213	0.0844255	0.00510638	0.0431915	0.0390213	0.0176596	0.0466809	0.0999149	0.593617
cel-mir-249	beta_deletion	cel-mir-249	GGGTATTGTGTATCTATACTCTTGAACGACTAGCAACGCACAAACGTCTTCTGTGCGACAACATCTGAATGTTTGTCACAGGACTTTTGAGCGTTGCCAGTCGAAAGAGGAATTTTTTTATAC	((((((...))))))...(((((...(((((.(((((((.((((.(((..((((((((..((((....))))))).)))))))).)))).))))))).))))).)))))..............	-1.52177	0.00222505	0.00190718	0.0969485	0.109345	0.00317864	0.0829625	0.0680229	0.0289256	0.018754	0.0317864	0.555944
cel-mir-249	belt_deletion	cel-mir-249	GGGTATTGTGTATCTATACTCTTGAACGACTAGCAACGCACAAACGTCTTCTGTGCGACAACATCTGAATGTTTGTCACAGGACTTTTGAGCGTTGCCAGTCGAAAGAGGAATTTTTTTATAC	((((((...))))))...(((((...(((((.(((((((.((((.(((..((((((((..((((....))))))).)))))))).)))).))))))).))))).)))))..............	-0.0340486	0.000564885	0.000462178	0.12258	0.105788	0.0057002	0.088841	0.0499666	0.0217224	0.0407744	0.0657834	0.497817
cel-mir-250	cDrosha	cel-mir-2-p11	GGGACTACTATATTCAAGGGTCTTCGGACCACGCCTTCAGTTGCCTCGTGATCCGCCAAACACAATAAATGGACGAATCACAGTCAACTGTTGGCATGGTGCTCGTACCCATTTTGTAAGT	.................((((...(((((((.(((..((((((.((.(((((.(((((...........))).)).))))))).))))))..))).))))..))).))))...........	-2.51613	0.00256035	0.00877835	0.698976	0.0504755	0.00914411	0.191661	0.0226774	0.00365764	0.00256035	0.00329188	0.006218
cel-mir-250	cMP	cel-mir-2-p11	GGGACTACTATATTCAAGGGTCTTCGGACCACGCCTTCAGTTGCCTCGTGATCCGCCAAACACAATAAATGGACGAATCACAGTCAACTGTTGGCATGGTGCTCGTACCCATTTTGTAAGT	.................((((...(((((((.(((..((((((.((.(((((.(((((...........))).)).))))))).))))))..))).))))..))).))))...........	0.456535	0.000195389	0.000716426	0.019604	0.00494985	0.00735965	0.825778	0.0994529	0.0226	0.00983457	0.0063827	0.00312622
cel-mir-250	dsRBD_deletion	cel-mir-2-p11	GGGACTACTATATTCAAGGGTCTTCGGACCACGCCTTCAGTTGCCTCGTGATCCGCCAAACACAATAAATGGACGAATCACAGTCAACTGTTGGCATGGTGCTCGTACCCATTTTGTAAGT	.................((((...(((((((.(((..((((((.((.(((((.(((((...........))).)).))))))).))))))..))).))))..))).))))...........	0.24867	0.00033628	0.00283436	0.117554	0.0261818	0.00759032	0.638595	0.164537	0.0229151	0.00912759	0.00514028	0.00518832
cel-mir-250	beta_deletion	cel-mir-2-p11	GGGACTACTATATTCAAGGGTCTTCGGACCACGCCTTCAGTTGCCTCGTGATCCGCCAAACACAATAAATGGACGAATCACAGTCAACTGTTGGCATGGTGCTCGTACCCATTTTGTAAGT	.................((((...(((((((.(((..((((((.((.(((((.(((((...........))).)).))))))).))))))..))).))))..))).))))...........	-0.371992	0.000453789	0.0012101	0.0650431	0.0134624	0.00620178	0.818787	0.0664045	0.0158826	0.005748	0.00453789	0.00226895
cel-mir-250	belt_deletion	cel-mir-2-p11	GGGACTACTATATTCAAGGGTCTTCGGACCACGCCTTCAGTTGCCTCGTGATCCGCCAAACACAATAAATGGACGAATCACAGTCAACTGTTGGCATGGTGCTCGTACCCATTTTGTAAGT	.................((((...(((((((.(((..((((((.((.(((((.(((((...........))).)).))))))).))))))..))).))))..))).))))...........	-0.0351732	0.000325591	0.000596918	0.0469937	0.010636	0.00385283	0.820708	0.0833514	0.0187758	0.0076514	0.00461255	0.0024962
cel-mir-251	cDrosha	cel-mir-252-p1	GGGGTTATTAATTCAACTTTCAATGACCCCTTGTTAAGTAGTGGTGCCGCTCTTATTAGGTTGAAAAGTAATAAGAGTAGTTCACTACTTATCAAGGTGAAATTTGAAATTTTATTTCA	(((((((((............)))))))))(((.((((((((((.((.((((((((((..........)))))))))).)))))))))))).)))(((((((((...)))))))))...	0.0417324	0.00368324	0.00122775	0.0205648	0.0798036	0.00368324	0.190915	0.0125844	0.00122775	0.0033763	0.00460405	0.67833
cel-mir-251	cMP	cel-mir-252-p1	GGGGTTATTAATTCAACTTTCAATGACCCCTTGTTAAGTAGTGGTGCCGCTCTTATTAGGTTGAAAAGTAATAAGAGTAGTTCACTACTTATCAAGGTGAAATTTGAAATTTTATTTCA	(((((((((............)))))))))(((.((((((((((.((.((((((((((..........)))))))))).)))))))))))).)))(((((((((...)))))))))...	-1.06656	0.00370028	0.00185014	0.0888067	0.13321	0.0212766	0.629972	0.0212766	0.00370028	0.000925069	0.000925069	0.0943571
cel-mir-251	dsRBD_deletion	cel-mir-252-p1	GGGGTTATTAATTCAACTTTCAATGACCCCTTGTTAAGTAGTGGTGCCGCTCTTATTAGGTTGAAAAGTAATAAGAGTAGTTCACTACTTATCAAGGTGAAATTTGAAATTTTATTTCA	(((((((((............)))))))))(((.((((((((((.((.((((((((((..........)))))))))).)))))))))))).)))(((((((((...)))))))))...	-0.537865	0.0020475	0.0012285	0.15602	0.155201	0.0110565	0.107289	0.022113	0.001638	0.002457	0.001638	0.539312
cel-mir-251	beta_deletion	cel-mir-252-p1	GGGGTTATTAATTCAACTTTCAATGACCCCTTGTTAAGTAGTGGTGCCGCTCTTATTAGGTTGAAAAGTAATAAGAGTAGTTCACTACTTATCAAGGTGAAATTTGAAATTTTATTTCA	(((((((((............)))))))))(((.((((((((((.((.((((((((((..........)))))))))).)))))))))))).)))(((((((((...)))))))))...	-3.46216	0.00636943	0.0382166	0.0382166	0.101911	0.0191083	0.350318	0.0573248	0.00636943	0	0	0.382166
cel-mir-251	belt_deletion	cel-mir-252-p1	GGGGTTATTAATTCAACTTTCAATGACCCCTTGTTAAGTAGTGGTGCCGCTCTTATTAGGTTGAAAAGTAATAAGAGTAGTTCACTACTTATCAAGGTGAAATTTGAAATTTTATTTCA	(((((((((............)))))))))(((.((((((((((.((.((((((((((..........)))))))))).)))))))))))).)))(((((((((...)))))))))...	-2.08734	0.00333704	0.00222469	0.0700779	0.131257	0.0155729	0.516129	0.0100111	0.00222469	0.00222469	0.00222469	0.244716
cel-mir-252	cDrosha	cel-mir-252-p2	GGGATCTTACTATTCCAGGGGTCTCTTTCAGTTATAAGTAGTAGTGCCGCAGGTAACCGCCAGTCTAAAAGGCTTACCTACTGCCTTCTGCTTAAAATTGAAATATTGATGACCATTGATTG	(((((......)))))...((((((((((((((.(((((((.((.((...((((((..(((.........)))))))))...)))).))))))).))))))))....)).))))........	-1.60642	0.0032175	0.0759331	0.00772201	0.0032175	0.0958816	0.260618	0.0842986	0.211068	0.0135135	0.002574	0.241956
cel-mir-252	cMP	cel-mir-252-p2	GGGATCTTACTATTCCAGGGGTCTCTTTCAGTTATAAGTAGTAGTGCCGCAGGTAACCGCCAGTCTAAAAGGCTTACCTACTGCCTTCTGCTTAAAATTGAAATATTGATGACCATTGATTG	(((((......)))))...((((((((((((((.(((((((.((.((...((((((..(((.........)))))))))...)))).))))))).))))))))....)).))))........	-0.492037	0.00083091	0.175737	0.0153718	0.00249273	0.167013	0.235563	0.0141255	0.0286664	0.00498546	0.00581637	0.349398
cel-mir-252	dsRBD_deletion	cel-mir-252-p2	GGGATCTTACTATTCCAGGGGTCTCTTTCAGTTATAAGTAGTAGTGCCGCAGGTAACCGCCAGTCTAAAAGGCTTACCTACTGCCTTCTGCTTAAAATTGAAATATTGATGACCATTGATTG	(((((......)))))...((((((((((((((.(((((((.((.((...((((((..(((.........)))))))))...)))).))))))).))))))))....)).))))........	0.306342	0.00167811	0.188558	0.0213577	0.00625477	0.167201	0.0747521	0.00976354	0.0344775	0.00594966	0.00732265	0.482685
cel-mir-252	beta_deletion	cel-mir-252-p2	GGGATCTTACTATTCCAGGGGTCTCTTTCAGTTATAAGTAGTAGTGCCGCAGGTAACCGCCAGTCTAAAAGGCTTACCTACTGCCTTCTGCTTAAAATTGAAATATTGATGACCATTGATTG	(((((......)))))...((((((((((((((.(((((((.((.((...((((((..(((.........)))))))))...)))).))))))).))))))))....)).))))........	-3.10388	0.013289	0.631229	0.0564784	0.0166113	0.152824	0.0365449	0.0166113	0	0	0.013289	0.0631229
cel-mir-252	belt_deletion	cel-mir-252-p2	GGGATCTTACTATTCCAGGGGTCTCTTTCAGTTATAAGTAGTAGTGCCGCAGGTAACCGCCAGTCTAAAAGGCTTACCTACTGCCTTCTGCTTAAAATTGAAATATTGATGACCATTGATTG	(((((......)))))...((((((((((((((.(((((((.((.((...((((((..(((.........)))))))))...)))).))))))).))))))))....)).))))........	-0.421054	0.00234357	0.443403	0.0346848	0.00445278	0.121631	0.164987	0.0070307	0.00796813	0.00257792	0.00234357	0.208577
cel-mir-253	cDrosha	cel-mir-253	GGGTATTTATTTAGAATTGTTCCGATCGCCGCTCTTTTCACACACCTCACTAACACTGACCACCGATGCATAGATGTTAGTAGGCGTTGTGGGAAGGGCGGCGACAGTGAACGTCGTTTCTCA	............((((.(((((...((((((((((((((((((.(((.((((((((((..((....))..))).)))))))))).)).))))))))))))))))....)))))....))))..	0.695313	0.00586101	0.0422365	0.084473	0.00930319	0.0107917	0.76863	0.032189	0.0254907	0.00381431	0.00995441	0.00725649
cel-mir-253	cMP	cel-mir-253	GGGTATTTATTTAGAATTGTTCCGATCGCCGCTCTTTTCACACACCTCACTAACACTGACCACCGATGCATAGATGTTAGTAGGCGTTGTGGGAAGGGCGGCGACAGTGAACGTCGTTTCTCA	............((((.(((((...((((((((((((((((((.(((.((((((((((..((....))..))).)))))))))).)).))))))))))))))))....)))))....))))..	0.983225	0.000106519	0.00415424	0.0120366	0.00330209	0.0226885	0.863656	0.0361099	0.0287601	0.00553899	0.0169365	0.00671069
cel-mir-253	dsRBD_deletion	cel-mir-253	GGGTATTTATTTAGAATTGTTCCGATCGCCGCTCTTTTCACACACCTCACTAACACTGACCACCGATGCATAGATGTTAGTAGGCGTTGTGGGAAGGGCGGCGACAGTGAACGTCGTTTCTCA	............((((.(((((...((((((((((((((((((.(((.((((((((((..((....))..))).)))))))))).)).))))))))))))))))....)))))....))))..	0.477308	0.00260819	0.0477202	0.150502	0.0260819	0.178226	0.503478	0.0318779	0.0197063	0.00405719	0.0276275	0.00811437
cel-mir-253	beta_deletion	cel-mir-253	GGGTATTTATTTAGAATTGTTCCGATCGCCGCTCTTTTCACACACCTCACTAACACTGACCACCGATGCATAGATGTTAGTAGGCGTTGTGGGAAGGGCGGCGACAGTGAACGTCGTTTCTCA	............((((.(((((...((((((((((((((((((.(((.((((((((((..((....))..))).)))))))))).)).))))))))))))))))....)))))....))))..	-0.43765	0.00261097	0.0309586	0.107423	0.0138008	0.0242447	0.766878	0.0167848	0.0119358	0.00447594	0.0149198	0.00596792
cel-mir-253	belt_deletion	cel-mir-253	GGGTATTTATTTAGAATTGTTCCGATCGCCGCTCTTTTCACACACCTCACTAACACTGACCACCGATGCATAGATGTTAGTAGGCGTTGTGGGAAGGGCGGCGACAGTGAACGTCGTTTCTCA	............((((.(((((...((((((((((((((((((.(((.((((((((((..((....))..))).)))))))))).)).))))))))))))))))....)))))....))))..	0.517336	0.000435882	0.00584082	0.0386191	0.00706128	0.0265888	0.847877	0.0320809	0.0237991	0.00409729	0.0095894	0.00401011
cel-mir-254	cDrosha	cel-mir-254	GGGTGCTGAGCACGGACTATGCATATTGCCGCCTACAGAAGCATAGATTTCCACAAACCATTCGAGGTGTTTGTGCAAATCTTTCGCGACTGTAGGCGGCGAACATGCAGTTTTTTCGCAC	..((((.(((...(((((..((((.(((((((((((((..((..((((((.((((((((......)))..))))).))))))...))..)))))))))))))..))))))))).)))))))	0.0730945	0.000428659	0.0107777	0.00688916	0.00427128	0.0306491	0.70398	0.0768983	0.025398	0.121525	0.0148653	0.00431721
cel-mir-254	cMP	cel-mir-254	GGGTGCTGAGCACGGACTATGCATATTGCCGCCTACAGAAGCATAGATTTCCACAAACCATTCGAGGTGTTTGTGCAAATCTTTCGCGACTGTAGGCGGCGAACATGCAGTTTTTTCGCAC	..((((.(((...(((((..((((.(((((((((((((..((..((((((.((((((((......)))..))))).))))))...))..)))))))))))))..))))))))).)))))))	0.444493	0.000165431	0.00186938	0.00185283	0.00215061	0.0503739	0.714846	0.0840392	0.0228626	0.0809291	0.035849	0.0050622
cel-mir-254	dsRBD_deletion	cel-mir-254	GGGTGCTGAGCACGGACTATGCATATTGCCGCCTACAGAAGCATAGATTTCCACAAACCATTCGAGGTGTTTGTGCAAATCTTTCGCGACTGTAGGCGGCGAACATGCAGTTTTTTCGCAC	..((((.(((...(((((..((((.(((((((((((((..((..((((((.((((((((......)))..))))).))))))...))..)))))))))))))..))))))))).)))))))	-0.296732	0.000370867	0.00595154	0.0029846	0.00240181	0.0585794	0.672065	0.0655729	0.0221108	0.123499	0.0416961	0.0047683
cel-mir-254	beta_deletion	cel-mir-254	GGGTGCTGAGCACGGACTATGCATATTGCCGCCTACAGAAGCATAGATTTCCACAAACCATTCGAGGTGTTTGTGCAAATCTTTCGCGACTGTAGGCGGCGAACATGCAGTTTTTTCGCAC	..((((.(((...(((((..((((.(((((((((((((..((..((((((.((((((((......)))..))))).))))))...))..)))))))))))))..))))))))).)))))))	-1.22076	0.0003431	0.0024017	0.00198998	0.00116654	0.0319083	0.856996	0.0367803	0.00919509	0.0484458	0.00919509	0.00157826
cel-mir-254	belt_deletion	cel-mir-254	GGGTGCTGAGCACGGACTATGCATATTGCCGCCTACAGAAGCATAGATTTCCACAAACCATTCGAGGTGTTTGTGCAAATCTTTCGCGACTGTAGGCGGCGAACATGCAGTTTTTTCGCAC	..((((.(((...(((((..((((.(((((((((((((..((..((((((.((((((((......)))..))))).))))))...))..)))))))))))))..))))))))).)))))))	-0.693472	6.47179e-05	0.00222198	0.00151009	0.000992342	0.0456046	0.793161	0.0721174	0.0167835	0.0472657	0.0180994	0.00217884
cel-mir-255	cDrosha	cel-mir-255	GGGATTCTTCAGTGGTTCGACTAAATTTTGGAGGTAAGAAATCTTTGTAGTTCTCCGTATTGTGACGTGAAAACTGAAGAGATTTTTTACAGACTTCACAAATTTGAAATATATTCC	..((.((......)).))...(((((((((((((((((((((((((.(((((.(((((......))).)).))))).)))))))))))))...))))).)))))))...........	-2.69371	0.195402	0.0114943	0.0775862	0.0775862	0.0201149	0.00574713	0.00862069	0.0833333	0.485632	0.0229885	0.0114943
cel-mir-255	cMP	cel-mir-255	GGGATTCTTCAGTGGTTCGACTAAATTTTGGAGGTAAGAAATCTTTGTAGTTCTCCGTATTGTGACGTGAAAACTGAAGAGATTTTTTACAGACTTCACAAATTTGAAATATATTCC	..((.((......)).))...(((((((((((((((((((((((((.(((((.(((((......))).)).))))).)))))))))))))...))))).)))))))...........	-2.20245	0.257143	0.0171429	0.0971429	0.117143	0.0314286	0.0285714	0.0342857	0.122857	0.277143	0.0114286	0.00571429
cel-mir-255	dsRBD_deletion	cel-mir-255	GGGATTCTTCAGTGGTTCGACTAAATTTTGGAGGTAAGAAATCTTTGTAGTTCTCCGTATTGTGACGTGAAAACTGAAGAGATTTTTTACAGACTTCACAAATTTGAAATATATTCC	..((.((......)).))...(((((((((((((((((((((((((.(((((.(((((......))).)).))))).)))))))))))))...))))).)))))))...........	-2.21579	0.279926	0.00736648	0.0902394	0.112339	0.0239411	0.0184162	0.0441989	0.128913	0.257827	0.0239411	0.0128913
cel-mir-255	belt_deletion	cel-mir-255	GGGATTCTTCAGTGGTTCGACTAAATTTTGGAGGTAAGAAATCTTTGTAGTTCTCCGTATTGTGACGTGAAAACTGAAGAGATTTTTTACAGACTTCACAAATTTGAAATATATTCC	..((.((......)).))...(((((((((((((((((((((((((.(((((.(((((......))).)).))))).)))))))))))))...))))).)))))))...........	-3.38556	0.230769	0.0269231	0.0384615	0.0346154	0.00384615	0.00384615	0.0153846	0.0653846	0.557692	0.0115385	0.0115385
cel-mir-259	cDrosha	cel-mir-216-p2	GGGGGTAAGTTCGGTTCAGTCATTGAAACGAGTAAATCTCATCCTAATCTGGTAGCATCTTTCGAACCTTGCCACCGATTTGGCATGGGATTGACTTGTTAAATAGTGACTTTTTTCTTG	.................((((((((.(((((((.((((((((((.((((.(((.(((............))).))))))).)).)))))))).)))))))...)))))))).........	-1.41403	0.0125285	0.0242976	0.0607441	0.00911162	0.561124	0.16325	0.00949127	0.00265756	0.00835232	0.00341686	0.145027
cel-mir-259	cMP	cel-mir-216-p2	GGGGGTAAGTTCGGTTCAGTCATTGAAACGAGTAAATCTCATCCTAATCTGGTAGCATCTTTCGAACCTTGCCACCGATTTGGCATGGGATTGACTTGTTAAATAGTGACTTTTTTCTTG	.................((((((((.(((((((.((((((((((.((((.(((.(((............))).))))))).)).)))))))).)))))))...)))))))).........	-0.586532	0.000897129	0.00269139	0.0242225	0.00568182	0.701555	0.18122	0.0185407	0.00956938	0.0176435	0.00269139	0.0352871
cel-mir-259	dsRBD_deletion	cel-mir-216-p2	GGGGGTAAGTTCGGTTCAGTCATTGAAACGAGTAAATCTCATCCTAATCTGGTAGCATCTTTCGAACCTTGCCACCGATTTGGCATGGGATTGACTTGTTAAATAGTGACTTTTTTCTTG	.................((((((((.(((((((.((((((((((.((((.(((.(((............))).))))))).)).)))))))).)))))))...)))))))).........	-0.668203	0.00525465	0.00707357	0.0521423	0.00828618	0.706548	0.0636621	0.0125303	0.00565885	0.019806	0.00808407	0.110954
cel-mir-259	beta_deletion	cel-mir-216-p2	GGGGGTAAGTTCGGTTCAGTCATTGAAACGAGTAAATCTCATCCTAATCTGGTAGCATCTTTCGAACCTTGCCACCGATTTGGCATGGGATTGACTTGTTAAATAGTGACTTTTTTCTTG	.................((((((((.(((((((.((((((((((.((((.(((.(((............))).))))))).)).)))))))).)))))))...)))))))).........	-3.00563	0	0.0041841	0.0355649	0.00627615	0.855649	0.0460251	0.0209205	0.0041841	0.00627615	0.0083682	0.0125523
cel-mir-259	belt_deletion	cel-mir-216-p2	GGGGGTAAGTTCGGTTCAGTCATTGAAACGAGTAAATCTCATCCTAATCTGGTAGCATCTTTCGAACCTTGCCACCGATTTGGCATGGGATTGACTTGTTAAATAGTGACTTTTTTCTTG	.................((((((((.(((((((.((((((((((.((((.(((.(((............))).))))))).)).)))))))).)))))))...)))))))).........	-0.699051	0.00249042	0.001341	0.0289272	0.00229885	0.827203	0.0798851	0.0111111	0.00402299	0.0101533	0.0032567	0.0293103
cel-mir-2953	cDrosha	cel-mir-2953	GGGATGATAACTAGAAGACTTCAAATTTCCAGATACAGAAGTGTTCGTGAAAATAAATATGTGTTTTTTTTATGATCACTAGCTCTTCTGTAGCTGAAAAAACTTGAAAATAATATTTT	...................(((((.(((.(((.((((((((.(((.((((..(((((...........)))))..)))).))).)))))))).)))...))).)))))...........	-1.33413	0.00209205	0.00592748	0.0184798	0.234658	0.00767085	0.0055788	0.00348675	0.0041841	0.607741	0.070781	0.0394003
cel-mir-2953	cMP	cel-mir-2953	GGGATGATAACTAGAAGACTTCAAATTTCCAGATACAGAAGTGTTCGTGAAAATAAATATGTGTTTTTTTTATGATCACTAGCTCTTCTGTAGCTGAAAAAACTTGAAAATAATATTTT	...................(((((.(((.(((.((((((((.(((.((((..(((((...........)))))..)))).))).)))))))).)))...))).)))))...........	-0.541954	0.000281452	0.00478469	0.00731776	0.30031	0.0329299	0.0227976	0.0216718	0.00928793	0.553617	0.0357444	0.0112581
cel-mir-2953	dsRBD_deletion	cel-mir-2953	GGGATGATAACTAGAAGACTTCAAATTTCCAGATACAGAAGTGTTCGTGAAAATAAATATGTGTTTTTTTTATGATCACTAGCTCTTCTGTAGCTGAAAAAACTTGAAAATAATATTTT	...................(((((.(((.(((.((((((((.(((.((((..(((((...........)))))..)))).))).)))))))).)))...))).)))))...........	-0.912243	0.00116171	0.0116171	0.00929368	0.260455	0.0223048	0.0139405	0.0072026	0.00604089	0.593169	0.0569238	0.0178903
cel-mir-2953	beta_deletion	cel-mir-2953	GGGATGATAACTAGAAGACTTCAAATTTCCAGATACAGAAGTGTTCGTGAAAATAAATATGTGTTTTTTTTATGATCACTAGCTCTTCTGTAGCTGAAAAAACTTGAAAATAATATTTT	...................(((((.(((.(((.((((((((.(((.((((..(((((...........)))))..)))).))).)))))))).)))...))).)))))...........	-3.26282	0.00242718	0.00970874	0.00485437	0.320388	0.0218447	0.0145631	0.00242718	0.0194175	0.59466	0.00970874	0
cel-mir-2953	belt_deletion	cel-mir-2953	GGGATGATAACTAGAAGACTTCAAATTTCCAGATACAGAAGTGTTCGTGAAAATAAATATGTGTTTTTTTTATGATCACTAGCTCTTCTGTAGCTGAAAAAACTTGAAAATAATATTTT	...................(((((.(((.(((.((((((((.(((.((((..(((((...........)))))..)))).))).)))))))).)))...))).)))))...........	-1.44112	0.000933126	0.00746501	0.00870918	0.339969	0.0230171	0.0152411	0.00466563	0.00622084	0.555832	0.0323484	0.00559876
cel-mir-34	cDrosha	cel-mir-34	GGGCTATTATTCTTATAACGGACAATGCTCGAGAGGCAGTGTGGTTAGCTGGTTGCATATTTCCTTGACAACGGCTACCTTCACTGCCACCCCGAACATGTCGTCCATCTTTGAACA	((((..((((....))))..((((.((.(((...(((((((.((.((((((.(((((........)).))))))))).)).)))))))....))).))))))))))...........	-2.39331	0.0264064	0.0229621	0.13031	0.555683	0.0786452	0.0820896	0.0149254	0.00287026	0.0223881	0.0522388	0.0114811
cel-mir-34	cMP	cel-mir-34	GGGCTATTATTCTTATAACGGACAATGCTCGAGAGGCAGTGTGGTTAGCTGGTTGCATATTTCCTTGACAACGGCTACCTTCACTGCCACCCCGAACATGTCGTCCATCTTTGAACA	((((..((((....))))..((((.((.(((...(((((((.((.((((((.(((((........)).))))))))).)).)))))))....))).))))))))))...........	-0.943271	0.0320117	0.0117474	0.0487518	0.199413	0.189134	0.445521	0.0328928	0.0176211	0.0140969	0.00704846	0.00176211
cel-mir-34	dsRBD_deletion	cel-mir-34	GGGCTATTATTCTTATAACGGACAATGCTCGAGAGGCAGTGTGGTTAGCTGGTTGCATATTTCCTTGACAACGGCTACCTTCACTGCCACCCCGAACATGTCGTCCATCTTTGAACA	((((..((((....))))..((((.((.(((...(((((((.((.((((((.(((((........)).))))))))).)).)))))))....))).))))))))))...........	-1.37271	0.0697146	0.0204597	0.0697146	0.281889	0.182622	0.247032	0.0189442	0.00783026	0.0381409	0.0568325	0.0068199
cel-mir-34	beta_deletion	cel-mir-34	GGGCTATTATTCTTATAACGGACAATGCTCGAGAGGCAGTGTGGTTAGCTGGTTGCATATTTCCTTGACAACGGCTACCTTCACTGCCACCCCGAACATGTCGTCCATCTTTGAACA	((((..((((....))))..((((.((.(((...(((((((.((.((((((.(((((........)).))))))))).)).)))))))....))).))))))))))...........	-3.8883	0.0266272	0.0177515	0.0946746	0.544379	0.213018	0.0828402	0.00295858	0.00295858	0	0.0147929	0
cel-mir-34	belt_deletion	cel-mir-34	GGGCTATTATTCTTATAACGGACAATGCTCGAGAGGCAGTGTGGTTAGCTGGTTGCATATTTCCTTGACAACGGCTACCTTCACTGCCACCCCGAACATGTCGTCCATCTTTGAACA	((((..((((....))))..((((.((.(((...(((((((.((.((((((.(((((........)).))))))))).)).)))))))....))).))))))))))...........	-2.56045	0.114255	0.0363054	0.0945008	0.223171	0.124933	0.345435	0.0213561	0.00587293	0.011212	0.0213561	0.00160171
cel-mir-35	cDrosha	cel-mir-36-p1	GGGAACTATTATTCTCGGATCAGATCGAGCCATTGCTGGTTTCTTCCACAGTGGTACTTTCCATTAGAACTATCACCGGGTGGAAACTAGCAGTGGCTCGATCTTTTCCACTTGCTCCA	(((((......)))))(((..(((((((((((((((((((((((.((...((((((.(((......))).))))))..)).)))))))))))))))))))))))..)))..........	2.42811	0.0118383	0.04914	0.234532	0.0227831	0.0167523	0.305338	0.0102747	0.00759437	0.320304	0.0160822	0.00536073
cel-mir-35	cMP	cel-mir-36-p1	GGGAACTATTATTCTCGGATCAGATCGAGCCATTGCTGGTTTCTTCCACAGTGGTACTTTCCATTAGAACTATCACCGGGTGGAAACTAGCAGTGGCTCGATCTTTTCCACTTGCTCCA	(((((......)))))(((..(((((((((((((((((((((((.((...((((((.(((......))).))))))..)).)))))))))))))))))))))))..)))..........	3.85328	0.00104639	0.00802232	0.0292989	0.00627834	0.00790606	0.814091	0.0382514	0.0215091	0.0630159	0.00860365	0.00197651
cel-mir-35	dsRBD_deletion	cel-mir-36-p1	GGGAACTATTATTCTCGGATCAGATCGAGCCATTGCTGGTTTCTTCCACAGTGGTACTTTCCATTAGAACTATCACCGGGTGGAAACTAGCAGTGGCTCGATCTTTTCCACTTGCTCCA	(((((......)))))(((..(((((((((((((((((((((((.((...((((((.(((......))).))))))..)).)))))))))))))))))))))))..)))..........	2.91229	0.00470421	0.0216679	0.0694227	0.0121169	0.00898076	0.627655	0.0240912	0.0171062	0.196864	0.0153956	0.00199572
cel-mir-35	beta_deletion	cel-mir-36-p1	GGGAACTATTATTCTCGGATCAGATCGAGCCATTGCTGGTTTCTTCCACAGTGGTACTTTCCATTAGAACTATCACCGGGTGGAAACTAGCAGTGGCTCGATCTTTTCCACTTGCTCCA	(((((......)))))(((..(((((((((((((((((((((((.((...((((((.(((......))).))))))..)).)))))))))))))))))))))))..)))..........	2.20497	0.00190658	0.0204957	0.0667302	0.00810296	0.013346	0.704004	0.0314585	0.0190658	0.121544	0.0109628	0.00238322
cel-mir-35	belt_deletion	cel-mir-36-p1	GGGAACTATTATTCTCGGATCAGATCGAGCCATTGCTGGTTTCTTCCACAGTGGTACTTTCCATTAGAACTATCACCGGGTGGAAACTAGCAGTGGCTCGATCTTTTCCACTTGCTCCA	(((((......)))))(((..(((((((((((((((((((((((.((...((((((.(((......))).))))))..)).)))))))))))))))))))))))..)))..........	2.12739	0.00159526	0.00888788	0.0221057	0.0041021	0.00592525	0.869644	0.0325889	0.0116226	0.0332726	0.0100273	0.000227894
cel-mir-355	cDrosha	cel-mir-355	GGGTTGAGATTAATAATGTCAAGAATTGAATGGTTTGTTTTAGCCTGAGCTATGAGTCATCGGAATATGCATAGCTTCTTGCTAAAACATGCCAATCAATCTTAATTGACGAAGTTTT	.................(((((..(((((.((((.(((((((((..((((((((..((....)).....)))))).))..))))))))).)))).))))).....)))))........	-0.644616	0.0629156	0.021867	0.0131714	0.00575448	0.0106138	0.396036	0.0177749	0.0104859	0.00191816	0.438619	0.020844
cel-mir-355	cMP	cel-mir-355	GGGTTGAGATTAATAATGTCAAGAATTGAATGGTTTGTTTTAGCCTGAGCTATGAGTCATCGGAATATGCATAGCTTCTTGCTAAAACATGCCAATCAATCTTAATTGACGAAGTTTT	.................(((((..(((((.((((.(((((((((..((((((((..((....)).....)))))).))..))))))))).)))).))))).....)))))........	0.533971	0.021243	0.0175314	0.0118455	0.0154782	0.0251125	0.777067	0.0405907	0.0108189	0.00244808	0.0694938	0.00837084
cel-mir-355	dsRBD_deletion	cel-mir-355	GGGTTGAGATTAATAATGTCAAGAATTGAATGGTTTGTTTTAGCCTGAGCTATGAGTCATCGGAATATGCATAGCTTCTTGCTAAAACATGCCAATCAATCTTAATTGACGAAGTTTT	.................(((((..(((((.((((.(((((((((..((((((((..((....)).....)))))).))..))))))))).)))).))))).....)))))........	0.216072	0.0373421	0.0236374	0.0105614	0.00446344	0.0198026	0.648394	0.0414912	0.00942981	0.00207456	0.178035	0.024769
cel-mir-355	beta_deletion	cel-mir-355	GGGTTGAGATTAATAATGTCAAGAATTGAATGGTTTGTTTTAGCCTGAGCTATGAGTCATCGGAATATGCATAGCTTCTTGCTAAAACATGCCAATCAATCTTAATTGACGAAGTTTT	.................(((((..(((((.((((.(((((((((..((((((((..((....)).....)))))).))..))))))))).)))).))))).....)))))........	-2.49036	0.0260504	0.0168067	0.00588235	0.00252101	0.0109244	0.721008	0.0285714	0.0109244	0.00252101	0.167227	0.00756303
cel-mir-355	belt_deletion	cel-mir-355	GGGTTGAGATTAATAATGTCAAGAATTGAATGGTTTGTTTTAGCCTGAGCTATGAGTCATCGGAATATGCATAGCTTCTTGCTAAAACATGCCAATCAATCTTAATTGACGAAGTTTT	.................(((((..(((((.((((.(((((((((..((((((((..((....)).....)))))).))..))))))))).)))).))))).....)))))........	-0.179357	0.0357526	0.0266227	0.018797	0.0030689	0.0135799	0.745205	0.026546	0.00636796	0.00207151	0.110557	0.0114316
cel-mir-356b	cDrosha	cel-mir-375	GGGTTAATGTGTTCTGAAATCCTACTAACGATGTGGTGAGACACGTCGTAACGAATCCGCTGAAATTTACATTGATGATTTGTTCGCGTTGCTCAACCACATTGTTCTCAAGGAAACTTTAACTGT	.((((((...(((......((((...((((((((((((((..(((.((.((((((((((.((.......)).))..)))))))))))))..))).)))))))))))....))))))).))))))..	-2.5937	0.00134409	0.00268817	0.0047043	0.00739247	0.0134409	0.469758	0.030914	0.0275538	0.348118	0.0564516	0.0376344
cel-mir-356b	cMP	cel-mir-375	GGGTTAATGTGTTCTGAAATCCTACTAACGATGTGGTGAGACACGTCGTAACGAATCCGCTGAAATTTACATTGATGATTTGTTCGCGTTGCTCAACCACATTGTTCTCAAGGAAACTTTAACTGT	.((((((...(((......((((...((((((((((((((..(((.((.((((((((((.((.......)).))..)))))))))))))..))).)))))))))))....))))))).))))))..	-2.36425	0	0.00160256	0.00320513	0.0128205	0.00721154	0.817308	0.0544872	0.0296474	0.0649038	0.00641026	0.00240385
cel-mir-356b	dsRBD_deletion	cel-mir-375	GGGTTAATGTGTTCTGAAATCCTACTAACGATGTGGTGAGACACGTCGTAACGAATCCGCTGAAATTTACATTGATGATTTGTTCGCGTTGCTCAACCACATTGTTCTCAAGGAAACTTTAACTGT	.((((((...(((......((((...((((((((((((((..(((.((.((((((((((.((.......)).))..)))))))))))))..))).)))))))))))....))))))).))))))..	-1.8068	0.000347705	0.00625869	0.00104312	0.0135605	0.00904033	0.827191	0.0445063	0.0278164	0.0577191	0.00973574	0.00278164
cel-mir-356b	beta_deletion	cel-mir-375	GGGTTAATGTGTTCTGAAATCCTACTAACGATGTGGTGAGACACGTCGTAACGAATCCGCTGAAATTTACATTGATGATTTGTTCGCGTTGCTCAACCACATTGTTCTCAAGGAAACTTTAACTGT	.((((((...(((......((((...((((((((((((((..(((.((.((((((((((.((.......)).))..)))))))))))))..))).)))))))))))....))))))).))))))..	-3.70003	0	0.0026455	0.0026455	0.010582	0	0.873016	0.026455	0.0132275	0.0582011	0.010582	0.0026455
cel-mir-356b	belt_deletion	cel-mir-375	GGGTTAATGTGTTCTGAAATCCTACTAACGATGTGGTGAGACACGTCGTAACGAATCCGCTGAAATTTACATTGATGATTTGTTCGCGTTGCTCAACCACATTGTTCTCAAGGAAACTTTAACTGT	.((((((...(((......((((...((((((((((((((..(((.((.((((((((((.((.......)).))..)))))))))))))..))).)))))))))))....))))))).))))))..	-1.81085	0.00129408	0.00097056	0.00032352	0.00517632	0.00517632	0.919444	0.0336461	0.0181171	0.0122938	0.00258816	0.00097056
cel-mir-357	cDrosha	cel-mir-357	GGGTATTTAACGCTGTACTACTCACCAGCGGATCCCTACAACGCTGCGCATATGCATGAACACAATGAAAATGTAAATGCCAGTCGTTGCAGGAGTTCGCATACAGTAGTAAAATGCGCCC	(((.......(((..(((((((.....((((((.(((.((((((((.((((.(((((.............))))).))))))).))))).))).))))))....)))))))....))))))	-4.97454	0.0729167	0.0729167	0.0651042	0.0104167	0.0286458	0.0911458	0.00520833	0.00520833	0.429688	0.205729	0.0130208
cel-mir-357	cMP	cel-mir-357	GGGTATTTAACGCTGTACTACTCACCAGCGGATCCCTACAACGCTGCGCATATGCATGAACACAATGAAAATGTAAATGCCAGTCGTTGCAGGAGTTCGCATACAGTAGTAAAATGCGCCC	(((.......(((..(((((((.....((((((.(((.((((((((.((((.(((((.............))))).))))))).))))).))).))))))....)))))))....))))))	-1.98416	0.0238095	0.0283883	0.00869963	0.00412088	0.0274725	0.795788	0.0641026	0.0123626	0.0128205	0.0187729	0.003663
cel-mir-357	dsRBD_deletion	cel-mir-357	GGGTATTTAACGCTGTACTACTCACCAGCGGATCCCTACAACGCTGCGCATATGCATGAACACAATGAAAATGTAAATGCCAGTCGTTGCAGGAGTTCGCATACAGTAGTAAAATGCGCCC	(((.......(((..(((((((.....((((((.(((.((((((((.((((.(((((.............))))).))))))).))))).))).))))))....)))))))....))))))	-2.01822	0.122455	0.15988	0.0682635	0.00868263	0.108084	0.388323	0.0437126	0.00538922	0.0392216	0.047006	0.00898204
cel-mir-357	beta_deletion	cel-mir-357	GGGTATTTAACGCTGTACTACTCACCAGCGGATCCCTACAACGCTGCGCATATGCATGAACACAATGAAAATGTAAATGCCAGTCGTTGCAGGAGTTCGCATACAGTAGTAAAATGCGCCC	(((.......(((..(((((((.....((((((.(((.((((((((.((((.(((((.............))))).))))))).))))).))).))))))....)))))))....))))))	-2.7649	0.0123457	0.00925926	0.00720165	0.00411523	0.0226337	0.849794	0.0380658	0.0185185	0.0226337	0.0102881	0.00514403
cel-mir-357	belt_deletion	cel-mir-357	GGGTATTTAACGCTGTACTACTCACCAGCGGATCCCTACAACGCTGCGCATATGCATGAACACAATGAAAATGTAAATGCCAGTCGTTGCAGGAGTTCGCATACAGTAGTAAAATGCGCCC	(((.......(((..(((((((.....((((((.(((.((((((((.((((.(((((.............))))).))))))).))))).))).))))))....)))))))....))))))	-1.97238	0.0104952	0.0215285	0.00565124	0.00188375	0.0142626	0.865447	0.0427879	0.00995694	0.00726588	0.0174919	0.00322928
cel-mir-358	cDrosha	cel-mir-358-v1	GGGTCTATCAATTCAAACTCGCGACGGCTGGCGACCTGGCCAGGCATTCCAACTGTCAAACTTACAAAGCTTTCTCGACAATTGGTATCCCTGTCAAGGTCTCAATCCGTTCAGCGAATTCGTTGTT	..................(((((((((.(((.((((((((.(((.((.((((.((((...................)))).)))).)).)))))).))))))))..)))))..))))..........	-0.589916	0.00424782	0.000310816	0.000518027	0.00725238	0.00507667	0.0801906	0.00486946	0.0133651	0.840137	0.0282843	0.015748
cel-mir-358	cMP	cel-mir-358-v1	GGGTCTATCAATTCAAACTCGCGACGGCTGGCGACCTGGCCAGGCATTCCAACTGTCAAACTTACAAAGCTTTCTCGACAATTGGTATCCCTGTCAAGGTCTCAATCCGTTCAGCGAATTCGTTGTT	..................(((((((((.(((.((((((((.(((.((.((((.((((...................)))).)))).)).)))))).))))))))..)))))..))))..........	0.24212	0.0031728	0	0	0.000244061	0.0021152	0.066466	0.00585747	0.0122844	0.857875	0.0266027	0.0253824
cel-mir-358	dsRBD_deletion	cel-mir-358-v1	GGGTCTATCAATTCAAACTCGCGACGGCTGGCGACCTGGCCAGGCATTCCAACTGTCAAACTTACAAAGCTTTCTCGACAATTGGTATCCCTGTCAAGGTCTCAATCCGTTCAGCGAATTCGTTGTT	..................(((((((((.(((.((((((((.(((.((.((((.((((...................)))).)))).)).)))))).))))))))..)))))..))))..........	0.13144	0.0115562	0.000392685	0.000224391	0.000729272	0.00224391	0.0344441	0.00807809	0.0120049	0.876641	0.0326489	0.0210367
cel-mir-358	beta_deletion	cel-mir-358-v1	GGGTCTATCAATTCAAACTCGCGACGGCTGGCGACCTGGCCAGGCATTCCAACTGTCAAACTTACAAAGCTTTCTCGACAATTGGTATCCCTGTCAAGGTCTCAATCCGTTCAGCGAATTCGTTGTT	..................(((((((((.(((.((((((((.(((.((.((((.((((...................)))).)))).)).)))))).))))))))..)))))..))))..........	-0.642712	0.0139489	0.000785855	0.000982318	0.00196464	0.000982318	0.0133595	0.00275049	0.00609037	0.91945	0.0237721	0.0159136
cel-mir-358	belt_deletion	cel-mir-358-v1	GGGTCTATCAATTCAAACTCGCGACGGCTGGCGACCTGGCCAGGCATTCCAACTGTCAAACTTACAAAGCTTTCTCGACAATTGGTATCCCTGTCAAGGTCTCAATCCGTTCAGCGAATTCGTTGTT	..................(((((((((.(((.((((((((.(((.((.((((.((((...................)))).)))).)).)))))).))))))))..)))))..))))..........	0.206754	0.0123506	0.000247011	0	0.000247011	0.000543425	0.0571584	0.00306294	0.0101275	0.872937	0.0290485	0.0142772
cel-mir-36	cDrosha	cel-mir-36-p2	GGGTCCACTTGCTCCACCGCTGTCGGGGAACCGCGCCAATTTTCGCTTCAGTGCTAGACCATCCAAAGTGTCTATCACCGGGTGAAAATTCGCATGGGTCCCCGACGCGGAAAGATAAAAT	((((......)).)).((((.((((((((.(((.((.(((((((((((..(((.(((((..........))))).))).))))))))))).)).))).))))))))))))...........	-2.44215	0.336498	0.00785597	0.00556465	0.0124386	0.0265139	0.136825	0.00556465	0.00785597	0.246481	0.205565	0.00883797
cel-mir-36	cMP	cel-mir-36-p2	GGGTCCACTTGCTCCACCGCTGTCGGGGAACCGCGCCAATTTTCGCTTCAGTGCTAGACCATCCAAAGTGTCTATCACCGGGTGAAAATTCGCATGGGTCCCCGACGCGGAAAGATAAAAT	((((......)).)).((((.((((((((.(((.((.(((((((((((..(((.(((((..........))))).))).))))))))))).)).))).))))))))))))...........	0.315987	0.0582308	0.00223184	0.00169079	0.0147437	0.0419316	0.571487	0.041661	0.0551873	0.0961044	0.111119	0.00561342
cel-mir-36	dsRBD_deletion	cel-mir-36-p2	GGGTCCACTTGCTCCACCGCTGTCGGGGAACCGCGCCAATTTTCGCTTCAGTGCTAGACCATCCAAAGTGTCTATCACCGGGTGAAAATTCGCATGGGTCCCCGACGCGGAAAGATAAAAT	((((......)).)).((((.((((((((.(((.((.(((((((((((..(((.(((((..........))))).))).))))))))))).)).))).))))))))))))...........	-0.0660672	0.142519	0.00382754	0.00253293	0.0269616	0.0853878	0.309186	0.0200946	0.0243724	0.157154	0.21817	0.00979399
cel-mir-36	beta_deletion	cel-mir-36-p2	GGGTCCACTTGCTCCACCGCTGTCGGGGAACCGCGCCAATTTTCGCTTCAGTGCTAGACCATCCAAAGTGTCTATCACCGGGTGAAAATTCGCATGGGTCCCCGACGCGGAAAGATAAAAT	((((......)).)).((((.((((((((.(((.((.(((((((((((..(((.(((((..........))))).))).))))))))))).)).))).))))))))))))...........	-1.76777	0.071991	0.00337458	0.00112486	0.00262467	0.00937383	0.731159	0.0352456	0.0266217	0.0554931	0.0592426	0.00374953
cel-mir-36	belt_deletion	cel-mir-36-p2	GGGTCCACTTGCTCCACCGCTGTCGGGGAACCGCGCCAATTTTCGCTTCAGTGCTAGACCATCCAAAGTGTCTATCACCGGGTGAAAATTCGCATGGGTCCCCGACGCGGAAAGATAAAAT	((((......)).)).((((.((((((((.(((.((.(((((((((((..(((.(((((..........))))).))).))))))))))).)).))).))))))))))))...........	-0.868348	0.132058	0.00336976	0.00127505	0.0115665	0.0374317	0.621585	0.0261384	0.0269581	0.0612022	0.0752277	0.00318761
cel-mir-360	cDrosha	cel-mir-2001	GGGTTCGGCATTCTGTTAGGAAGCATCAATGTGTTGTGACCGTTGTTACGGTCAATTTGCAAATTGAAAAAATGACCGTAATCCCGTTCACAATACATTGTTCGTTTTCTCCAAAGGTGA	........(((.((...(((((((..(((((((((((((.((..((((((((((.(((..........))).))))))))))..)).)))))))))))))...)))))))....))))).	-3.53072	0.00623848	0.0248121	0.332624	0.441231	0.0167305	0.0259464	0.0672054	0.00453708	0.0198497	0.041968	0.0188572
cel-mir-360	cMP	cel-mir-2001	GGGTTCGGCATTCTGTTAGGAAGCATCAATGTGTTGTGACCGTTGTTACGGTCAATTTGCAAATTGAAAAAATGACCGTAATCCCGTTCACAATACATTGTTCGTTTTCTCCAAAGGTGA	........(((.((...(((((((..(((((((((((((.((..((((((((((.(((..........))).))))))))))..)).)))))))))))))...)))))))....))))).	-2.89525	0.00357234	0.0613677	0.362082	0.320362	0.0170962	0.120056	0.0731054	0.00318959	0.0210513	0.0141618	0.00395509
cel-mir-360	dsRBD_deletion	cel-mir-2001	GGGTTCGGCATTCTGTTAGGAAGCATCAATGTGTTGTGACCGTTGTTACGGTCAATTTGCAAATTGAAAAAATGACCGTAATCCCGTTCACAATACATTGTTCGTTTTCTCCAAAGGTGA	........(((.((...(((((((..(((((((((((((.((..((((((((((.(((..........))).))))))))))..)).)))))))))))))...)))))))....))))).	-3.1086	0.00387304	0.0412809	0.359815	0.295485	0.0187984	0.0470433	0.0869072	0.00387304	0.0512942	0.0656527	0.0259777
cel-mir-360	beta_deletion	cel-mir-2001	GGGTTCGGCATTCTGTTAGGAAGCATCAATGTGTTGTGACCGTTGTTACGGTCAATTTGCAAATTGAAAAAATGACCGTAATCCCGTTCACAATACATTGTTCGTTTTCTCCAAAGGTGA	........(((.((...(((((((..(((((((((((((.((..((((((((((.(((..........))).))))))))))..)).)))))))))))))...)))))))....))))).	-5.17633	0.0186537	0.0291971	0.261963	0.537713	0.0348743	0.0397405	0.0202758	0.00486618	0.0162206	0.0316302	0.00486618
cel-mir-360	belt_deletion	cel-mir-2001	GGGTTCGGCATTCTGTTAGGAAGCATCAATGTGTTGTGACCGTTGTTACGGTCAATTTGCAAATTGAAAAAATGACCGTAATCCCGTTCACAATACATTGTTCGTTTTCTCCAAAGGTGA	........(((.((...(((((((..(((((((((((((.((..((((((((((.(((..........))).))))))))))..)).)))))))))))))...)))))))....))))).	-3.32795	0.00183673	0.0645918	0.295612	0.407041	0.0182653	0.0715306	0.0334694	0.00163265	0.0473469	0.0452041	0.0134694
cel-mir-37	cDrosha	cel-mir-36-p3	GGGTAAAATCGATTCTAGAAACCCTTGGACCAGTGTGGGTGTCCGTTGCGGTGCTACATTCTCTAATCTGTATCACCGGGTGAACACTTGCAGTGGTCCTCGTGGTTTCTCTGTGAGCC	.(((....(((.....(((((((...((((((.(((((((((.((...(((((.((((..........)))).)))))..)).))))))))).))))))....)))))))...))))))	1.13215	0.00211015	0.00221566	0.0245832	0.76609	0.0524372	0.112471	0.0196244	0.00759654	0.0105507	0.00168812	0.000633045
cel-mir-37	cMP	cel-mir-36-p3	GGGTAAAATCGATTCTAGAAACCCTTGGACCAGTGTGGGTGTCCGTTGCGGTGCTACATTCTCTAATCTGTATCACCGGGTGAACACTTGCAGTGGTCCTCGTGGTTTCTCTGTGAGCC	.(((....(((.....(((((((...((((((.(((((((((.((...(((((.((((..........)))).)))))..)).))))))))).))))))....)))))))...))))))	2.06198	0.000464504	0.000696756	0.00696756	0.361771	0.0291863	0.285593	0.0297283	0.254393	0.0226059	0.00681273	0.0017806
cel-mir-37	dsRBD_deletion	cel-mir-36-p3	GGGTAAAATCGATTCTAGAAACCCTTGGACCAGTGTGGGTGTCCGTTGCGGTGCTACATTCTCTAATCTGTATCACCGGGTGAACACTTGCAGTGGTCCTCGTGGTTTCTCTGTGAGCC	.(((....(((.....(((((((...((((((.(((((((((.((...(((((.((((..........)))).)))))..)).))))))))).))))))....)))))))...))))))	1.54085	0.000425713	0.00106428	0.0102171	0.417483	0.0273875	0.199021	0.0388818	0.256847	0.0393075	0.0081595	0.00120619
cel-mir-37	beta_deletion	cel-mir-36-p3	GGGTAAAATCGATTCTAGAAACCCTTGGACCAGTGTGGGTGTCCGTTGCGGTGCTACATTCTCTAATCTGTATCACCGGGTGAACACTTGCAGTGGTCCTCGTGGTTTCTCTGTGAGCC	.(((....(((.....(((((((...((((((.(((((((((.((...(((((.((((..........)))).)))))..)).))))))))).))))))....)))))))...))))))	-0.650317	0	0.00132714	0.0218978	0.733245	0.0311878	0.129396	0.0238885	0.0451228	0.0106171	0.00331785	0
cel-mir-37	belt_deletion	cel-mir-36-p3	GGGTAAAATCGATTCTAGAAACCCTTGGACCAGTGTGGGTGTCCGTTGCGGTGCTACATTCTCTAATCTGTATCACCGGGTGAACACTTGCAGTGGTCCTCGTGGTTTCTCTGTGAGCC	.(((....(((.....(((((((...((((((.(((((((((.((...(((((.((((..........)))).)))))..)).))))))))).))))))....)))))))...))))))	0.592173	0.000508259	0.00025413	0.00546379	0.551207	0.0268107	0.249555	0.0189327	0.131893	0.0109276	0.00343075	0.00101652
cel-mir-38	cDrosha	cel-mir-36-p4	GGGCTCGTGGTTTCTCTGTGAGCCAGGTCCTGTTCCGGTTTTTTCCGTGGTGATAACGCATCCAAAAGTCTCTATCACCGGGAGAAAAACTGGAGTAGGACCTGTGACTCATTCCGATTTC	.(((((((((.....)))))))))((((((((((((((((((((((.((((((((..((........))...)))))))))))).))))))))))))))))))..................	-0.104141	0.00105419	0.0145478	0.229391	0.011596	0.00527093	0.674046	0.0225596	0.0156019	0.010331	0.00780097	0.00780097
cel-mir-38	cMP	cel-mir-36-p4	GGGCTCGTGGTTTCTCTGTGAGCCAGGTCCTGTTCCGGTTTTTTCCGTGGTGATAACGCATCCAAAAGTCTCTATCACCGGGAGAAAAACTGGAGTAGGACCTGTGACTCATTCCGATTTC	.(((((((((.....)))))))))((((((((((((((((((((((.((((((((..((........))...)))))))))))).))))))))))))))))))..................	0.648523	0.000349834	0.00542242	0.0970789	0.00787126	0.00559734	0.780129	0.0454784	0.0300857	0.0152178	0.00892076	0.00384817
cel-mir-38	dsRBD_deletion	cel-mir-36-p4	GGGCTCGTGGTTTCTCTGTGAGCCAGGTCCTGTTCCGGTTTTTTCCGTGGTGATAACGCATCCAAAAGTCTCTATCACCGGGAGAAAAACTGGAGTAGGACCTGTGACTCATTCCGATTTC	.(((((((((.....)))))))))((((((((((((((((((((((.((((((((..((........))...)))))))))))).))))))))))))))))))..................	0.353037	0.00137099	0.0146696	0.223608	0.0135728	0.00562106	0.661366	0.0282424	0.0255004	0.0122018	0.00836304	0.00548396
cel-mir-38	beta_deletion	cel-mir-36-p4	GGGCTCGTGGTTTCTCTGTGAGCCAGGTCCTGTTCCGGTTTTTTCCGTGGTGATAACGCATCCAAAAGTCTCTATCACCGGGAGAAAAACTGGAGTAGGACCTGTGACTCATTCCGATTTC	.(((((((((.....)))))))))((((((((((((((((((((((.((((((((..((........))...)))))))))))).))))))))))))))))))..................	-1.2892	0.000876424	0.0192813	0.663453	0.0254163	0.0131464	0.236635	0.0192813	0.00788782	0.00876424	0.00438212	0.000876424
cel-mir-38	belt_deletion	cel-mir-36-p4	GGGCTCGTGGTTTCTCTGTGAGCCAGGTCCTGTTCCGGTTTTTTCCGTGGTGATAACGCATCCAAAAGTCTCTATCACCGGGAGAAAAACTGGAGTAGGACCTGTGACTCATTCCGATTTC	.(((((((((.....)))))))))((((((((((((((((((((((.((((((((..((........))...)))))))))))).))))))))))))))))))..................	0.410902	0.000488818	0.00928755	0.226812	0.0102652	0.00598802	0.683001	0.0276182	0.0164976	0.0108762	0.00611023	0.00305511
cel-mir-39	cDrosha	cel-mir-36-p5	GGGATTATTGAATTCCTGATATACCGAGAGCCCAGCTGATTTCGTCTTGGTAATAAGCTCGTCATTGAGATTATCACCGGGTGTAAATCAGCTTGGCTCTGGTGTCTCCGAACCTCCTGT	((((((....)))))).((.(((((.((((((.(((((((((((.((((((.((((.((((....)))).)))).)))))))).))))))))).))))))))))).))............	-0.84305	0.0853429	0.0232598	0.00855139	0.257055	0.0271934	0.0578074	0.0100906	0.00478878	0.176159	0.0196682	0.330084
cel-mir-39	cMP	cel-mir-36-p5	GGGATTATTGAATTCCTGATATACCGAGAGCCCAGCTGATTTCGTCTTGGTAATAAGCTCGTCATTGAGATTATCACCGGGTGTAAATCAGCTTGGCTCTGGTGTCTCCGAACCTCCTGT	((((((....)))))).((.(((((.((((((.(((((((((((.((((((.((((.((((....)))).)))).)))))))).))))))))).))))))))))).))............	0.151814	0.0389875	0.00683781	0.00335893	0.0768954	0.224328	0.414347	0.0307102	0.0211132	0.0716171	0.0275912	0.0842131
cel-mir-39	dsRBD_deletion	cel-mir-36-p5	GGGATTATTGAATTCCTGATATACCGAGAGCCCAGCTGATTTCGTCTTGGTAATAAGCTCGTCATTGAGATTATCACCGGGTGTAAATCAGCTTGGCTCTGGTGTCTCCGAACCTCCTGT	((((((....)))))).((.(((((.((((((.(((((((((((.((((((.((((.((((....)))).)))).)))))))).))))))))).))))))))))).))............	-0.153261	0.0652153	0.013346	0.00539517	0.17681	0.209938	0.237293	0.015523	0.00937056	0.106578	0.0440133	0.116517
cel-mir-39	beta_deletion	cel-mir-36-p5	GGGATTATTGAATTCCTGATATACCGAGAGCCCAGCTGATTTCGTCTTGGTAATAAGCTCGTCATTGAGATTATCACCGGGTGTAAATCAGCTTGGCTCTGGTGTCTCCGAACCTCCTGT	((((((....)))))).((.(((((.((((((.(((((((((((.((((((.((((.((((....)))).)))).)))))))).))))))))).))))))))))).))............	-3.76134	0.0260047	0.0070922	0.0165485	0.153664	0.170213	0.434988	0.0118203	0.00945626	0.118203	0.00945626	0.0425532
cel-mir-39	belt_deletion	cel-mir-36-p5	GGGATTATTGAATTCCTGATATACCGAGAGCCCAGCTGATTTCGTCTTGGTAATAAGCTCGTCATTGAGATTATCACCGGGTGTAAATCAGCTTGGCTCTGGTGTCTCCGAACCTCCTGT	((((((....)))))).((.(((((.((((((.(((((((((((.((((((.((((.((((....)))).)))).)))))))).))))))))).))))))))))).))............	-2.03065	0.0635689	0.00774443	0.00193611	0.127138	0.146499	0.511133	0.0212972	0.0151662	0.0425944	0.018393	0.0445305
cel-mir-392	cDrosha	cel-mir-392-v1	GGGTTTTTGAAAATCTCGCAGACGTGTTCAGTCAGCATTCGTGGTTGAGGATATCGAACACAAAAAAAGATATCATCGATCACGTGTGATGACAGATTTTCTGCGACTAACAGGTTT	.(((((....)))))(((((((.....((.((((.(((.(((((((((.((((((.............)))))).))))))))).))).)))).))...)))))))...........	-1.20023	0.000490557	0.00318862	0.000490557	0.00858474	0.0164337	0.928869	0.0154525	0.0110375	0.00490557	0.00294334	0.00760363
cel-mir-392	cMP	cel-mir-392-v1	GGGTTTTTGAAAATCTCGCAGACGTGTTCAGTCAGCATTCGTGGTTGAGGATATCGAACACAAAAAAAGATATCATCGATCACGTGTGATGACAGATTTTCTGCGACTAACAGGTTT	.(((((....)))))(((((((.....((.((((.(((.(((((((((.((((((.............)))))).))))))))).))).)))).))...)))))))...........	-0.59625	0.00135349	0.00180465	0.000225581	0.0374464	0.0230092	0.883826	0.0207534	0.0110535	0.00609068	0.00225581	0.0121814
cel-mir-392	dsRBD_deletion	cel-mir-392-v1	GGGTTTTTGAAAATCTCGCAGACGTGTTCAGTCAGCATTCGTGGTTGAGGATATCGAACACAAAAAAAGATATCATCGATCACGTGTGATGACAGATTTTCTGCGACTAACAGGTTT	.(((((....)))))(((((((.....((.((((.(((.(((((((((.((((((.............)))))).))))))))).))).)))).))...)))))))...........	-0.765969	0.000648193	0.00372711	0.00113434	0.0426187	0.033544	0.842003	0.0244693	0.0103711	0.0157187	0.00340301	0.0223627
cel-mir-392	beta_deletion	cel-mir-392-v1	GGGTTTTTGAAAATCTCGCAGACGTGTTCAGTCAGCATTCGTGGTTGAGGATATCGAACACAAAAAAAGATATCATCGATCACGTGTGATGACAGATTTTCTGCGACTAACAGGTTT	.(((((....)))))(((((((.....((.((((.(((.(((((((((.((((((.............)))))).))))))))).))).)))).))...)))))))...........	-2.46042	0.00429646	0.00322234	0.00214823	0.00429646	0.00859291	0.930183	0.019334	0.00644468	0.00429646	0.00644468	0.0107411
cel-mir-392	belt_deletion	cel-mir-392-v1	GGGTTTTTGAAAATCTCGCAGACGTGTTCAGTCAGCATTCGTGGTTGAGGATATCGAACACAAAAAAAGATATCATCGATCACGTGTGATGACAGATTTTCTGCGACTAACAGGTTT	.(((((....)))))(((((((.....((.((((.(((.(((((((((.((((((.............)))))).))))))))).))).)))).))...)))))))...........	-0.956271	0.000343112	0.00085778	0.000171556	0.0229885	0.0183565	0.904786	0.0200721	0.00823469	0.00840624	0.0027449	0.0130383
cel-mir-40	cDrosha	cel-mir-36-p6	GGGTGGTGTCTCCGAACCTCCTGTCCGCACCTCAGTGGATGTATGCCATGATGATAAGATATCAGAAATCCTATCACCGGGTGTACATCAGCTAAGGTGCGGGTACAGGTGCATTTGATA	((.(((.....)))..)).(((((((((((((.(((.((((((((((.((.(((((.(((.......))).))))).)))))))))))).))).))))))))..)))))...........	-0.261752	0.0502914	0.0237224	0.00989562	0.685916	0.0551715	0.101938	0.00596448	0.0605937	0.00379558	0.00162668	0.00108445
cel-mir-40	cMP	cel-mir-36-p6	GGGTGGTGTCTCCGAACCTCCTGTCCGCACCTCAGTGGATGTATGCCATGATGATAAGATATCAGAAATCCTATCACCGGGTGTACATCAGCTAAGGTGCGGGTACAGGTGCATTTGATA	((.(((.....)))..)).(((((((((((((.(((.((((((((((.((.(((((.(((.......))).))))).)))))))))))).))).))))))))..)))))...........	-0.943446	0.0136778	0.0142857	0.00212766	0.229787	0.0571429	0.593009	0.0282675	0.0462006	0.0118541	0.00273556	0.000911854
cel-mir-40	dsRBD_deletion	cel-mir-36-p6	GGGTGGTGTCTCCGAACCTCCTGTCCGCACCTCAGTGGATGTATGCCATGATGATAAGATATCAGAAATCCTATCACCGGGTGTACATCAGCTAAGGTGCGGGTACAGGTGCATTTGATA	((.(((.....)))..)).(((((((((((((.(((.((((((((((.((.(((((.(((.......))).))))).)))))))))))).))).))))))))..)))))...........	-0.51169	0.0202907	0.0210102	0.00748309	0.446971	0.0554037	0.278889	0.0156857	0.116707	0.0318031	0.00474888	0.00100734
cel-mir-40	beta_deletion	cel-mir-36-p6	GGGTGGTGTCTCCGAACCTCCTGTCCGCACCTCAGTGGATGTATGCCATGATGATAAGATATCAGAAATCCTATCACCGGGTGTACATCAGCTAAGGTGCGGGTACAGGTGCATTTGATA	((.(((.....)))..)).(((((((((((((.(((.((((((((((.((.(((((.(((.......))).))))).)))))))))))).))).))))))))..)))))...........	-2.53962	0.0120192	0.0120192	0.00600962	0.622596	0.0612981	0.152644	0.00721154	0.116587	0.00721154	0	0.00240385
cel-mir-40	belt_deletion	cel-mir-36-p6	GGGTGGTGTCTCCGAACCTCCTGTCCGCACCTCAGTGGATGTATGCCATGATGATAAGATATCAGAAATCCTATCACCGGGTGTACATCAGCTAAGGTGCGGGTACAGGTGCATTTGATA	((.(((.....)))..)).(((((((((((((.(((.((((((((((.((.(((((.(((.......))).))))).)))))))))))).))).))))))))..)))))...........	-1.62281	0.0224978	0.0155754	0.00346121	0.323046	0.0467263	0.525238	0.0187482	0.0380733	0.00548024	0.000865301	0.000288434
cel-mir-41	cDrosha	cel-mir-36-p7	GGGAGTTATTTTTAAGTGGGTCCCAGAGACCTTGGTGGTTTTTCTCTGCAGTGATAGATACTTCTAACAACTCGCTATCACCGGGTGAAAAATCACCTAGGTCTGGAGCCTCCTGCTCTTTTTT	((((.(((((....))))).))))..((((((.(((((((((((((((..(((((((.................))))))))))).))))))))))).))))))(((((.....))))).....	-1.75422	0.00120627	0.00201045	0.00522718	0.126257	0.0434258	0.0168878	0.00683554	0.685967	0.0205066	0.0201045	0.0715722
cel-mir-41	cMP	cel-mir-36-p7	GGGAGTTATTTTTAAGTGGGTCCCAGAGACCTTGGTGGTTTTTCTCTGCAGTGATAGATACTTCTAACAACTCGCTATCACCGGGTGAAAAATCACCTAGGTCTGGAGCCTCCTGCTCTTTTTT	((((.(((((....))))).))))..((((((.(((((((((((((((..(((((((.................))))))))))).))))))))))).))))))(((((.....))))).....	-1.70727	0.00217628	0.00870511	0.0136017	0.137106	0.077802	0.0631121	0.0152339	0.571273	0.0277476	0.0299238	0.0533188
cel-mir-41	dsRBD_deletion	cel-mir-36-p7	GGGAGTTATTTTTAAGTGGGTCCCAGAGACCTTGGTGGTTTTTCTCTGCAGTGATAGATACTTCTAACAACTCGCTATCACCGGGTGAAAAATCACCTAGGTCTGGAGCCTCCTGCTCTTTTTT	((((.(((((....))))).))))..((((((.(((((((((((((((..(((((((.................))))))))))).))))))))))).))))))(((((.....))))).....	-0.956492	0.00103242	0.00598802	0.0185835	0.238695	0.132356	0.0474912	0.0136279	0.47037	0.0194095	0.0194095	0.0330374
cel-mir-41	beta_deletion	cel-mir-36-p7	GGGAGTTATTTTTAAGTGGGTCCCAGAGACCTTGGTGGTTTTTCTCTGCAGTGATAGATACTTCTAACAACTCGCTATCACCGGGTGAAAAATCACCTAGGTCTGGAGCCTCCTGCTCTTTTTT	((((.(((((....))))).))))..((((((.(((((((((((((((..(((((((.................))))))))))).))))))))))).))))))(((((.....))))).....	-3.12495	0.00190114	0.00760456	0.013308	0.0741445	0.0304183	0.0247148	0.0190114	0.792776	0.0095057	0.0095057	0.0171103
cel-mir-41	belt_deletion	cel-mir-36-p7	GGGAGTTATTTTTAAGTGGGTCCCAGAGACCTTGGTGGTTTTTCTCTGCAGTGATAGATACTTCTAACAACTCGCTATCACCGGGTGAAAAATCACCTAGGTCTGGAGCCTCCTGCTCTTTTTT	((((.(((((....))))).))))..((((((.(((((((((((((((..(((((((.................))))))))))).))))))))))).))))))(((((.....))))).....	-2.20745	0.00273598	0.00729594	0.0346557	0.170543	0.0679435	0.0556316	0.0136799	0.584587	0.0159599	0.0155039	0.0314637
cel-mir-42	cDrosha	cel-mir-36-p8	GGGTAAAATCCCCATAAACCCTTCGCGGACCTTTGTGGGTGTTTGCTTTTTCGGTGAAGTTGTCTTCCGTAGCTTCTTCTTCACCGGGTTAACATCTACAGAGGTCCAAAAAGGGGTAACTATTGGC	(((......))).....((((((...(((((((((((((((((.(((....((((((((..((........)).....))))))))))).)))))))))))))))))....))))))..........	0.203789	0.00488998	0.00300067	0.0680151	0.51467	0.018004	0.33952	0.0300067	0.0160036	0.00377862	0.00122249	0.000889086
cel-mir-42	cMP	cel-mir-36-p8	GGGTAAAATCCCCATAAACCCTTCGCGGACCTTTGTGGGTGTTTGCTTTTTCGGTGAAGTTGTCTTCCGTAGCTTCTTCTTCACCGGGTTAACATCTACAGAGGTCCAAAAAGGGGTAACTATTGGC	(((......))).....((((((...(((((((((((((((((.(((....((((((((..((........)).....))))))))))).)))))))))))))))))....))))))..........	1.23691	0.00167008	0.00189782	0.0579974	0.252638	0.0119942	0.396417	0.0841874	0.171867	0.0140439	0.00569346	0.00159417
cel-mir-42	dsRBD_deletion	cel-mir-36-p8	GGGTAAAATCCCCATAAACCCTTCGCGGACCTTTGTGGGTGTTTGCTTTTTCGGTGAAGTTGTCTTCCGTAGCTTCTTCTTCACCGGGTTAACATCTACAGAGGTCCAAAAAGGGGTAACTATTGGC	(((......))).....((((((...(((((((((((((((((.(((....((((((((..((........)).....))))))))))).)))))))))))))))))....))))))..........	0.968319	0.00239444	0.00221924	0.0735852	0.395725	0.0238276	0.271798	0.0153595	0.180634	0.0263388	0.0060737	0.00204403
cel-mir-42	beta_deletion	cel-mir-36-p8	GGGTAAAATCCCCATAAACCCTTCGCGGACCTTTGTGGGTGTTTGCTTTTTCGGTGAAGTTGTCTTCCGTAGCTTCTTCTTCACCGGGTTAACATCTACAGAGGTCCAAAAAGGGGTAACTATTGGC	(((......))).....((((((...(((((((((((((((((.(((....((((((((..((........)).....))))))))))).)))))))))))))))))....))))))..........	-1.93056	0.000892061	0	0.0660125	0.182872	0.0223015	0.53256	0.0695807	0.109723	0.00981267	0.00624442	0
cel-mir-42	belt_deletion	cel-mir-36-p8	GGGTAAAATCCCCATAAACCCTTCGCGGACCTTTGTGGGTGTTTGCTTTTTCGGTGAAGTTGTCTTCCGTAGCTTCTTCTTCACCGGGTTAACATCTACAGAGGTCCAAAAAGGGGTAACTATTGGC	(((......))).....((((((...(((((((((((((((((.(((....((((((((..((........)).....))))))))))).)))))))))))))))))....))))))..........	-0.285425	0.00297196	0.00142137	0.0807598	0.287892	0.00891588	0.324719	0.0953612	0.180902	0.0129216	0.00323039	0.00090451
cel-mir-43	cDrosha	cel-mir-2-o4	GGGAAGGGGTAACTATTGGCACTAGTCGCCCGTGACATCAAGAAACTAGTGATTATGCCAAACCACAGGGACATATCACAGTTTACTTGCTGTCGCGGGCGGTGCTGAGTTTAAGGCCTCT	....((((((.....(((((((....(((((((((((.(((((((((.(((((.(((((.........)).))))))))))))).)))).)))))))))))))))))).......))))))	-0.785495	0.002079	0.001386	0.447678	0.022869	0.348579	0.0699931	0.018711	0.003465	0.033264	0.046431	0.00554401
cel-mir-43	cMP	cel-mir-2-o4	GGGAAGGGGTAACTATTGGCACTAGTCGCCCGTGACATCAAGAAACTAGTGATTATGCCAAACCACAGGGACATATCACAGTTTACTTGCTGTCGCGGGCGGTGCTGAGTTTAAGGCCTCT	....((((((.....(((((((....(((((((((((.(((((((((.(((((.(((((.........)).))))))))))))).)))).)))))))))))))))))).......))))))	0.439978	0	0.003314	0.0720795	0.0091135	0.203811	0.444905	0.0687655	0.0240265	0.131732	0.0405965	0.001657
cel-mir-43	dsRBD_deletion	cel-mir-2-o4	GGGAAGGGGTAACTATTGGCACTAGTCGCCCGTGACATCAAGAAACTAGTGATTATGCCAAACCACAGGGACATATCACAGTTTACTTGCTGTCGCGGGCGGTGCTGAGTTTAAGGCCTCT	....((((((.....(((((((....(((((((((((.(((((((((.(((((.(((((.........)).))))))))))))).)))).)))))))))))))))))).......))))))	1.05713	0.00051742	0.00396689	0.15833	0.019317	0.367023	0.14436	0.0363919	0.0110383	0.176613	0.0764057	0.00603656
cel-mir-43	beta_deletion	cel-mir-2-o4	GGGAAGGGGTAACTATTGGCACTAGTCGCCCGTGACATCAAGAAACTAGTGATTATGCCAAACCACAGGGACATATCACAGTTTACTTGCTGTCGCGGGCGGTGCTGAGTTTAAGGCCTCT	....((((((.....(((((((....(((((((((((.(((((((((.(((((.(((((.........)).))))))))))))).)))).)))))))))))))))))).......))))))	-1.1811	0.00166667	0.00166667	0.115	0.025	0.415	0.326667	0.05	0.01	0.0383333	0.0133333	0.00333333
cel-mir-43	belt_deletion	cel-mir-2-o4	GGGAAGGGGTAACTATTGGCACTAGTCGCCCGTGACATCAAGAAACTAGTGATTATGCCAAACCACAGGGACATATCACAGTTTACTTGCTGTCGCGGGCGGTGCTGAGTTTAAGGCCTCT	....((((((.....(((((((....(((((((((((.(((((((((.(((((.(((((.........)).))))))))))))).)))).)))))))))))))))))).......))))))	0.529247	0.000692201	0.00230734	0.0796031	0.0110752	0.324873	0.386479	0.0678357	0.013844	0.0830641	0.02515	0.00507614
cel-mir-44	cDrosha	cel-mir-279-o7	GGGTAAGGCCTCTGAAAAGAGAAAATGGCCAATCTGGATGTGCTCGTTGGTCATAGACGTCAACACGAACTGTTCATATGACTAGAGACACATTCAGCTTGGCCTGCTTCTCTAGTTTTGAATT	((((...))))......((((((...((((((.(((((((((.((.(((((((((((((((.....))..))))..))))))))).))))))))))).))))))...))))))...........	-0.482104	0.00283908	0.0183249	0.316041	0.148664	0.0278746	0.358111	0.10311	0.00954962	0.0055491	0.00322622	0.00671054
cel-mir-44	cMP	cel-mir-279-o7	GGGTAAGGCCTCTGAAAAGAGAAAATGGCCAATCTGGATGTGCTCGTTGGTCATAGACGTCAACACGAACTGTTCATATGACTAGAGACACATTCAGCTTGGCCTGCTTCTCTAGTTTTGAATT	((((...))))......((((((...((((((.(((((((((.((.(((((((((((((((.....))..))))..))))))))).))))))))))).))))))...))))))...........	-1.00989	0.000780234	0.00260078	0.043433	0.0296489	0.0247074	0.829649	0.0371912	0.016645	0.00702211	0.00364109	0.0046814
cel-mir-44	dsRBD_deletion	cel-mir-279-o7	GGGTAAGGCCTCTGAAAAGAGAAAATGGCCAATCTGGATGTGCTCGTTGGTCATAGACGTCAACACGAACTGTTCATATGACTAGAGACACATTCAGCTTGGCCTGCTTCTCTAGTTTTGAATT	((((...))))......((((((...((((((.(((((((((.((.(((((((((((((((.....))..))))..))))))))).))))))))))).))))))...))))))...........	-0.854583	0.00566741	0.0219239	0.217301	0.107383	0.0524981	0.519761	0.038777	0.0140194	0.0120805	0.0049217	0.00566741
cel-mir-44	beta_deletion	cel-mir-279-o7	GGGTAAGGCCTCTGAAAAGAGAAAATGGCCAATCTGGATGTGCTCGTTGGTCATAGACGTCAACACGAACTGTTCATATGACTAGAGACACATTCAGCTTGGCCTGCTTCTCTAGTTTTGAATT	((((...))))......((((((...((((((.(((((((((.((.(((((((((((((((.....))..))))..))))))))).))))))))))).))))))...))))))...........	-2.06386	0.00141243	0.0176554	0.225282	0.0374294	0.0225989	0.625	0.0282486	0.0211864	0.00988701	0.00353107	0.00776836
cel-mir-44	belt_deletion	cel-mir-279-o7	GGGTAAGGCCTCTGAAAAGAGAAAATGGCCAATCTGGATGTGCTCGTTGGTCATAGACGTCAACACGAACTGTTCATATGACTAGAGACACATTCAGCTTGGCCTGCTTCTCTAGTTTTGAATT	((((...))))......((((((...((((((.(((((((((.((.(((((((((((((((.....))..))))..))))))))).))))))))))).))))))...))))))...........	-1.11978	0.000831532	0.00964577	0.0971229	0.0216198	0.0239481	0.790953	0.0264427	0.0159654	0.00582072	0.00349243	0.00415766
cel-mir-45	cDrosha	cel-mir-279-o8	GGGTATTCAGCTGCTCATGCACCATGTGCCACGCTGGATGTGCTCGTTAGTCATAATATCCTCCACAAAGCAAGGACTATGACTAGAGACACATTCAGCTTGGCGCCGAATGCATTTTATTTTTA	(((((......)))))(((((....((((((.((((((((((.((.(((((((((...((((..........)))).))))))))).)))))))))))).))))))....)))))..........	-1.5994	0.00136519	0.0232082	0.698294	0.0484642	0.0116041	0.149488	0.0361775	0.0116041	0.00204778	0.00750853	0.0102389
cel-mir-45	cMP	cel-mir-279-o8	GGGTATTCAGCTGCTCATGCACCATGTGCCACGCTGGATGTGCTCGTTAGTCATAATATCCTCCACAAAGCAAGGACTATGACTAGAGACACATTCAGCTTGGCGCCGAATGCATTTTATTTTTA	(((((......)))))(((((....((((((.((((((((((.((.(((((((((...((((..........)))).))))))))).)))))))))))).))))))....)))))..........	-0.57632	0	0.0150235	0.225352	0.0159624	0.0206573	0.547887	0.139437	0.0178404	0.00938967	0.00328638	0.00516432
cel-mir-45	dsRBD_deletion	cel-mir-279-o8	GGGTATTCAGCTGCTCATGCACCATGTGCCACGCTGGATGTGCTCGTTAGTCATAATATCCTCCACAAAGCAAGGACTATGACTAGAGACACATTCAGCTTGGCGCCGAATGCATTTTATTTTTA	(((((......)))))(((((....((((((.((((((((((.((.(((((((((...((((..........)))).))))))))).)))))))))))).))))))....)))))..........	-0.400331	0.00106157	0.0294586	0.483015	0.0392781	0.0132696	0.195329	0.167197	0.020966	0.0111465	0.022293	0.0169851
cel-mir-45	beta_deletion	cel-mir-279-o8	GGGTATTCAGCTGCTCATGCACCATGTGCCACGCTGGATGTGCTCGTTAGTCATAATATCCTCCACAAAGCAAGGACTATGACTAGAGACACATTCAGCTTGGCGCCGAATGCATTTTATTTTTA	(((((......)))))(((((....((((((.((((((((((.((.(((((((((...((((..........)))).))))))))).)))))))))))).))))))....)))))..........	-2.27982	0.002	0.044	0.632	0.036	0.014	0.22	0.038	0.006	0.004	0	0.004
cel-mir-45	belt_deletion	cel-mir-279-o8	GGGTATTCAGCTGCTCATGCACCATGTGCCACGCTGGATGTGCTCGTTAGTCATAATATCCTCCACAAAGCAAGGACTATGACTAGAGACACATTCAGCTTGGCGCCGAATGCATTTTATTTTTA	(((((......)))))(((((....((((((.((((((((((.((.(((((((((...((((..........)))).))))))))).)))))))))))).))))))....)))))..........	-0.865354	0.00101971	0.0210741	0.475527	0.0237933	0.010537	0.376615	0.0649218	0.0125765	0.00441876	0.00509857	0.00441876
cel-mir-46	cDrosha	cel-mir-281-p3	GGGGTAAGGGTCCAAACTGCTGAGGTGAAGCTGAAGAGAGCCGTCTATTGACAGTTCAAGACCACGAGTCGTTGTGTGCTGTCATGGAGTCGCTCTCTTCAGATGATCCGGTCAATGGTATTTTGT	....(((((..(((....((((.(((....(((((((((((..(((((.((((((.((.(((........))).)).)))))))))))...)))))))))))...)))))))...)))..))))).	-5.60722	0.00490196	0.00490196	0.0147059	0.0245098	0	0.284314	0.0441176	0.00490196	0.240196	0.0147059	0.362745
cel-mir-46	cMP	cel-mir-281-p3	GGGGTAAGGGTCCAAACTGCTGAGGTGAAGCTGAAGAGAGCCGTCTATTGACAGTTCAAGACCACGAGTCGTTGTGTGCTGTCATGGAGTCGCTCTCTTCAGATGATCCGGTCAATGGTATTTTGT	....(((((..(((....((((.(((....(((((((((((..(((((.((((((.((.(((........))).)).)))))))))))...)))))))))))...)))))))...)))..))))).	-6.66564	0	0	0	0.0142857	0.0142857	0.357143	0.0428571	0.0142857	0.3	0	0.257143
cel-mir-46	dsRBD_deletion	cel-mir-281-p3	GGGGTAAGGGTCCAAACTGCTGAGGTGAAGCTGAAGAGAGCCGTCTATTGACAGTTCAAGACCACGAGTCGTTGTGTGCTGTCATGGAGTCGCTCTCTTCAGATGATCCGGTCAATGGTATTTTGT	....(((((..(((....((((.(((....(((((((((((..(((((.((((((.((.(((........))).)).)))))))))))...)))))))))))...)))))))...)))..))))).	-6.78342	0	0	0	0	0.00990099	0.257426	0.0693069	0.00990099	0.316832	0.029703	0.306931
cel-mir-46	belt_deletion	cel-mir-281-p3	GGGGTAAGGGTCCAAACTGCTGAGGTGAAGCTGAAGAGAGCCGTCTATTGACAGTTCAAGACCACGAGTCGTTGTGTGCTGTCATGGAGTCGCTCTCTTCAGATGATCCGGTCAATGGTATTTTGT	....(((((..(((....((((.(((....(((((((((((..(((((.((((((.((.(((........))).)).)))))))))))...)))))))))))...)))))))...)))..))))).	-7.61651	0	0	0	0	0	0.377049	0.0163934	0	0.442623	0.0327869	0.131148
cel-mir-47	cDrosha	cel-mir-281-p4	GGGGGTTAGTTGATCGAGAGCCGACTGAAACTGAAGAGAGCAGTCTATTGACAGTCGGTTACTCGAAATCTTTACTGTCATGGAGGCGCTCTCTTCAGATGATGTCTGGCCCATTTTTTAAT	..(((((((...((((..............(((((((((((.((((..(((((((.((((......))))...)))))))...))))))))))))))).))))..)))))))..........	-2.28086	0.0027933	0.00518755	0.00837989	0.0518755	0.0271349	0.438148	0.138468	0.0123703	0.248204	0.0139665	0.0534717
cel-mir-47	cMP	cel-mir-281-p4	GGGGGTTAGTTGATCGAGAGCCGACTGAAACTGAAGAGAGCAGTCTATTGACAGTCGGTTACTCGAAATCTTTACTGTCATGGAGGCGCTCTCTTCAGATGATGTCTGGCCCATTTTTTAAT	..(((((((...((((..............(((((((((((.((((..(((((((.((((......))))...)))))))...))))))))))))))).))))..)))))))..........	-2.17817	0.000519481	0	0.000519481	0.0763636	0.0581818	0.41974	0.104416	0.0161039	0.221299	0.0103896	0.0924675
cel-mir-47	dsRBD_deletion	cel-mir-281-p4	GGGGGTTAGTTGATCGAGAGCCGACTGAAACTGAAGAGAGCAGTCTATTGACAGTCGGTTACTCGAAATCTTTACTGTCATGGAGGCGCTCTCTTCAGATGATGTCTGGCCCATTTTTTAAT	..(((((((...((((..............(((((((((((.((((..(((((((.((((......))))...)))))))...))))))))))))))).))))..)))))))..........	-2.14564	0.00129744	0.000648719	0.00194616	0.0509244	0.0291923	0.324684	0.10866	0.0152449	0.259812	0.0197859	0.187804
cel-mir-47	beta_deletion	cel-mir-281-p4	GGGGGTTAGTTGATCGAGAGCCGACTGAAACTGAAGAGAGCAGTCTATTGACAGTCGGTTACTCGAAATCTTTACTGTCATGGAGGCGCTCTCTTCAGATGATGTCTGGCCCATTTTTTAAT	..(((((((...((((..............(((((((((((.((((..(((((((.((((......))))...)))))))...))))))))))))))).))))..)))))))..........	-5.08628	0	0	0.0153061	0.0561224	0.0459184	0.285714	0.0663265	0.0153061	0.443878	0.0408163	0.0306122
cel-mir-47	belt_deletion	cel-mir-281-p4	GGGGGTTAGTTGATCGAGAGCCGACTGAAACTGAAGAGAGCAGTCTATTGACAGTCGGTTACTCGAAATCTTTACTGTCATGGAGGCGCTCTCTTCAGATGATGTCTGGCCCATTTTTTAAT	..(((((((...((((..............(((((((((((.((((..(((((((.((((......))))...)))))))...))))))))))))))).))))..)))))))..........	-3.25779	0	0.00130124	0.00130124	0.0566038	0.0474951	0.398829	0.0891347	0.0110605	0.290826	0.0247235	0.0787248
cel-mir-48	cDrosha	cel-let-7-p8	GGGTCAATTAACCAATTGAAACTCCCGGGAACTTGAGGTAGGCTCAGTAGATGCGAATTGAACGGTATCTCACATCCACCAGCCTAGCTCGCATTCCCAGAGTTTACGGTATTGTTTT	.(((......))).((((((((((..(((((..((((.((((((..((.((((.((..((.....))..)).)))).)).)))))).))))..))))).)))))).))))........	-3.86654	0.151042	0.226562	0.0260417	0.0104167	0.0143229	0.0221354	0.00520833	0.0234375	0.154948	0.0520833	0.313802
cel-mir-48	cMP	cel-let-7-p8	GGGTCAATTAACCAATTGAAACTCCCGGGAACTTGAGGTAGGCTCAGTAGATGCGAATTGAACGGTATCTCACATCCACCAGCCTAGCTCGCATTCCCAGAGTTTACGGTATTGTTTT	.(((......))).((((((((((..(((((..((((.((((((..((.((((.((..((.....))..)).)))).)).)))))).))))..))))).)))))).))))........	-2.36767	0.0431423	0.155184	0.0173857	0.0386349	0.0218931	0.512556	0.00965873	0.01481	0.143593	0.0199614	0.0231809
cel-mir-48	dsRBD_deletion	cel-let-7-p8	GGGTCAATTAACCAATTGAAACTCCCGGGAACTTGAGGTAGGCTCAGTAGATGCGAATTGAACGGTATCTCACATCCACCAGCCTAGCTCGCATTCCCAGAGTTTACGGTATTGTTTT	.(((......))).((((((((((..(((((..((((.((((((..((.((((.((..((.....))..)).)))).)).)))))).))))..))))).)))))).))))........	-1.66604	0.138306	0.347914	0.0280657	0.0465234	0.0247788	0.0675095	0.00505689	0.0151707	0.221492	0.026043	0.0791403
cel-mir-48	beta_deletion	cel-let-7-p8	GGGTCAATTAACCAATTGAAACTCCCGGGAACTTGAGGTAGGCTCAGTAGATGCGAATTGAACGGTATCTCACATCCACCAGCCTAGCTCGCATTCCCAGAGTTTACGGTATTGTTTT	.(((......))).((((((((((..(((((..((((.((((((..((.((((.((..((.....))..)).)))).)).)))))).))))..))))).)))))).))))........	-6.40945	0.0416667	0.277778	0	0.0833333	0.0555556	0.277778	0.0277778	0	0.0694444	0.0416667	0.125
cel-mir-48	belt_deletion	cel-let-7-p8	GGGTCAATTAACCAATTGAAACTCCCGGGAACTTGAGGTAGGCTCAGTAGATGCGAATTGAACGGTATCTCACATCCACCAGCCTAGCTCGCATTCCCAGAGTTTACGGTATTGTTTT	.(((......))).((((((((((..(((((..((((.((((((..((.((((.((..((.....))..)).)))).)).)))))).))))..))))).)))))).))))........	-3.23255	0.182071	0.365532	0.0173732	0.0236275	0.019458	0.328006	0.00486449	0.00694927	0.0271022	0.00416956	0.0208478
cel-mir-4806	cDrosha	cel-mir-4806	GGGGAATCCATGGCTTCGGATTCAGTGGCGAGCCACTTACCGGCTGAGCCATGCGCGCTGCGCTGCATAGCTCAGCCGGTAAGAGGCTTGCCTTTGGAGCAAAAGGTCACGG	.......((.((((((....(((((.((((((((.((((((((((((((.(((((((...))).)))).)))))))))))))).)))))))).))))).....)))))).))	-1.15349	0.00150981	0.000503271	0.00150981	0.00251636	0.00603926	0.958732	0.0181178	0.00553598	0.00100654	0.00251636	0.00201309
cel-mir-4806	cMP	cel-mir-4806	GGGGAATCCATGGCTTCGGATTCAGTGGCGAGCCACTTACCGGCTGAGCCATGCGCGCTGCGCTGCATAGCTCAGCCGGTAAGAGGCTTGCCTTTGGAGCAAAAGGTCACGG	.......((.((((((....(((((.((((((((.((((((((((((((.(((((((...))).)))).)))))))))))))).)))))))).))))).....)))))).))	1.37289	0.00573871	0.0004884	0.0017094	0.0019536	0.0223443	0.933089	0.0210012	0.00659341	0.0031746	0.002442	0.0014652
cel-mir-4806	dsRBD_deletion	cel-mir-4806	GGGGAATCCATGGCTTCGGATTCAGTGGCGAGCCACTTACCGGCTGAGCCATGCGCGCTGCGCTGCATAGCTCAGCCGGTAAGAGGCTTGCCTTTGGAGCAAAAGGTCACGG	.......((.((((((....(((((.((((((((.((((((((((((((.(((((((...))).)))).)))))))))))))).)))))))).))))).....)))))).))	0.553459	0.00522912	0.000963259	0.00206413	0.0016513	0.01899	0.941929	0.0181643	0.00564194	0.00220173	0.00206413	0.00110087
cel-mir-4806	beta_deletion	cel-mir-4806	GGGGAATCCATGGCTTCGGATTCAGTGGCGAGCCACTTACCGGCTGAGCCATGCGCGCTGCGCTGCATAGCTCAGCCGGTAAGAGGCTTGCCTTTGGAGCAAAAGGTCACGG	.......((.((((((....(((((.((((((((.((((((((((((((.(((((((...))).)))).)))))))))))))).)))))))).))))).....)))))).))	-1.40501	0.00547645	0	0.00219058	0	0.0109529	0.955093	0.0109529	0.00657174	0.00547645	0.00109529	0.00219058
cel-mir-4806	belt_deletion	cel-mir-4806	GGGGAATCCATGGCTTCGGATTCAGTGGCGAGCCACTTACCGGCTGAGCCATGCGCGCTGCGCTGCATAGCTCAGCCGGTAAGAGGCTTGCCTTTGGAGCAAAAGGTCACGG	.......((.((((((....(((((.((((((((.((((((((((((((.(((((((...))).)))).)))))))))))))).)))))))).))))).....)))))).))	0.358049	0.00540936	0.000146199	0.00116959	0.000584795	0.0169591	0.946784	0.0190058	0.00394737	0.00160819	0.00263158	0.00175439
cel-mir-4808	cDrosha	cel-mir-4808	GGGGCTCCCCGTGTGCTTGCATTGCTAAACATGGTAAGATAGATTAGTGCTTTCAATTATTTCAAACGAAAGCTCTATTCTCTCTTACAGATATTGAGATCACGCAAAACAAGAT	(((....))).....((((..((((........((((((.(((.(((.((((((.............)))))).))).))).)))))).(((......)))..))))..))))..	-5.0505	0.00862069	0.0431034	0.0344828	0.0775862	0.0517241	0.0172414	0.0258621	0.0258621	0.103448	0.0172414	0.594828
cel-mir-4808	cMP	cel-mir-4808	GGGGCTCCCCGTGTGCTTGCATTGCTAAACATGGTAAGATAGATTAGTGCTTTCAATTATTTCAAACGAAAGCTCTATTCTCTCTTACAGATATTGAGATCACGCAAAACAAGAT	(((....))).....((((..((((........((((((.(((.(((.((((((.............)))))).))).))).)))))).(((......)))..))))..))))..	-2.69249	0.00469484	0.00234742	0.0352113	0.706573	0.133803	0.00704225	0.00469484	0	0.0234742	0.00234742	0.0798122
cel-mir-4808	dsRBD_deletion	cel-mir-4808	GGGGCTCCCCGTGTGCTTGCATTGCTAAACATGGTAAGATAGATTAGTGCTTTCAATTATTTCAAACGAAAGCTCTATTCTCTCTTACAGATATTGAGATCACGCAAAACAAGAT	(((....))).....((((..((((........((((((.(((.(((.((((((.............)))))).))).))).)))))).(((......)))..))))..))))..	-2.13325	0.00101729	0.00406918	0.0132248	0.641913	0.157681	0.0122075	0.0101729	0.0101729	0.0406918	0.0213632	0.0874873
cel-mir-4808	belt_deletion	cel-mir-4808	GGGGCTCCCCGTGTGCTTGCATTGCTAAACATGGTAAGATAGATTAGTGCTTTCAATTATTTCAAACGAAAGCTCTATTCTCTCTTACAGATATTGAGATCACGCAAAACAAGAT	(((....))).....((((..((((........((((((.(((.(((.((((((.............)))))).))).))).)))))).(((......)))..))))..))))..	-4.39977	0	0.00454545	0.0272727	0.554545	0.0909091	0.00909091	0.00454545	0.00454545	0.0954545	0.0636364	0.145455
cel-mir-4812	dsRBD_deletion	cel-mir-1829-p4	GGGTCCTTTGTTCTCTTTTTATAAGTAAGAAGTAAGAGCGCTTGTAGTGAGTTGTCAAAAATTGAGTATGACAACCACTGCAATTTCTCTATTACATTTTTGGATGGGCAAAATTGTA	........(((((((((((((....)))))))..)))))).((((((((.(((((((...........))))))))))))))).........((((.(((((......))))).))))	-6.12739	0	0	0	0.0153846	0.0615385	0.0153846	0.153846	0.0307692	0.123077	0.584615	0.0153846
cel-mir-4813	cDrosha	cel-mir-4813	GGGTGCCACAACTATTCTATTCTTTATTTCACCAGACTATCTAGGAAATATTGAACTAATACAAATTTTAGTTCAATATACCGGATGGTCTGGTGAAAGCAACATGCGTTGTAAGTTC	.(((......))).............((((((((((((((((.((..((((((((((((........)))))))))))).))))))))))))))))))(((((....)))))......	-0.541496	0	0.00150109	0.0154203	0.0102347	0.0327511	0.797898	0.038619	0.0237445	0.0136463	0.00491266	0.0612718
cel-mir-4813	cMP	cel-mir-4813	GGGTGCCACAACTATTCTATTCTTTATTTCACCAGACTATCTAGGAAATATTGAACTAATACAAATTTTAGTTCAATATACCGGATGGTCTGGTGAAAGCAACATGCGTTGTAAGTTC	.(((......))).............((((((((((((((((.((..((((((((((((........)))))))))))).))))))))))))))))))(((((....)))))......	-0.284608	0.000319285	0.000957854	0.0083014	0.00510856	0.105524	0.778416	0.0296935	0.0399106	0.00766284	0.00670498	0.017401
cel-mir-4813	dsRBD_deletion	cel-mir-4813	GGGTGCCACAACTATTCTATTCTTTATTTCACCAGACTATCTAGGAAATATTGAACTAATACAAATTTTAGTTCAATATACCGGATGGTCTGGTGAAAGCAACATGCGTTGTAAGTTC	.(((......))).............((((((((((((((((.((..((((((((((((........)))))))))))).))))))))))))))))))(((((....)))))......	-0.70383	0	0.00122699	0.0104976	0.00858896	0.0271302	0.782822	0.0334015	0.0662577	0.0111793	0.00777096	0.0511247
cel-mir-4813	beta_deletion	cel-mir-4813	GGGTGCCACAACTATTCTATTCTTTATTTCACCAGACTATCTAGGAAATATTGAACTAATACAAATTTTAGTTCAATATACCGGATGGTCTGGTGAAAGCAACATGCGTTGTAAGTTC	.(((......))).............((((((((((((((((.((..((((((((((((........)))))))))))).))))))))))))))))))(((((....)))))......	-2.23412	0.0016129	0.00322581	0.00725806	0.00564516	0.041129	0.899194	0.0217742	0.00806452	0.00322581	0.00403226	0.00483871
cel-mir-4813	belt_deletion	cel-mir-4813	GGGTGCCACAACTATTCTATTCTTTATTTCACCAGACTATCTAGGAAATATTGAACTAATACAAATTTTAGTTCAATATACCGGATGGTCTGGTGAAAGCAACATGCGTTGTAAGTTC	.(((......))).............((((((((((((((((.((..((((((((((((........)))))))))))).))))))))))))))))))(((((....)))))......	-1.07786	0	0.000163934	0.00918033	0.00360656	0.0977049	0.823443	0.0339344	0.017541	0.0047541	0.00491803	0.0047541
cel-mir-4814	cDrosha	cel-mir-4814	GGGCGGCGCCACTTTTAAACCAACTTTACCCACTTCTCAACCAACTTTGGCCACTTTTCAACTGCCATTCACAGAAGTGGGCAAAGTTGGTTGAGAAGTGGGTAAAGTTGGGCAAAGTTGGTTA	.......((((((((....((((((((((((((((((((((((((((((.((((((((..............)))))))).))))))))))))))))))))))))))))))..)))).))))..	-0.631486	0.00111607	0.00279018	0.0753348	0.0111607	0.0122768	0.0976562	0.587054	0.0167411	0.0970982	0.0574777	0.0412946
cel-mir-4814	cMP	cel-mir-4814	GGGCGGCGCCACTTTTAAACCAACTTTACCCACTTCTCAACCAACTTTGGCCACTTTTCAACTGCCATTCACAGAAGTGGGCAAAGTTGGTTGAGAAGTGGGTAAAGTTGGGCAAAGTTGGTTA	.......((((((((....((((((((((((((((((((((((((((((.((((((((..............)))))))).))))))))))))))))))))))))))))))..)))).))))..	1.09549	0.000235627	0.00117813	0.00989632	0.0035344	0.00754006	0.275683	0.594722	0.033459	0.0188501	0.0237983	0.0311027
cel-mir-4814	dsRBD_deletion	cel-mir-4814	GGGCGGCGCCACTTTTAAACCAACTTTACCCACTTCTCAACCAACTTTGGCCACTTTTCAACTGCCATTCACAGAAGTGGGCAAAGTTGGTTGAGAAGTGGGTAAAGTTGGGCAAAGTTGGTTA	.......((((((((....((((((((((((((((((((((((((((((.((((((((..............)))))))).))))))))))))))))))))))))))))))..)))).))))..	0.291807	0.000262674	0.00341476	0.0199632	0.00472813	0.0070922	0.147097	0.682952	0.0267928	0.0302075	0.0239033	0.0535855
cel-mir-4814	beta_deletion	cel-mir-4814	GGGCGGCGCCACTTTTAAACCAACTTTACCCACTTCTCAACCAACTTTGGCCACTTTTCAACTGCCATTCACAGAAGTGGGCAAAGTTGGTTGAGAAGTGGGTAAAGTTGGGCAAAGTTGGTTA	.......((((((((....((((((((((((((((((((((((((((((.((((((((..............)))))))).))))))))))))))))))))))))))))))..)))).))))..	0.197985	0.00114811	0.00574053	0.100459	0.0154994	0.0183697	0.251435	0.532147	0.02124	0.0172216	0.0154994	0.02124
cel-mir-4814	belt_deletion	cel-mir-4814	GGGCGGCGCCACTTTTAAACCAACTTTACCCACTTCTCAACCAACTTTGGCCACTTTTCAACTGCCATTCACAGAAGTGGGCAAAGTTGGTTGAGAAGTGGGTAAAGTTGGGCAAAGTTGGTTA	.......((((((((....((((((((((((((((((((((((((((((.((((((((..............)))))))).))))))))))))))))))))))))))))))..)))).))))..	-0.273413	0	0.0018031	0.0137036	0.00216372	0.00432744	0.288496	0.602596	0.025604	0.020916	0.0158673	0.0245222
cel-mir-51	cDrosha	cel-mir-10-p2	GGGTTGCCTGCTCACTTGTCCGAAAAGTCCGTCTACCCGTAGCTCCTATCCATGTTACTGGTCAAAAAGTGAACATGGAAGCAGGTACAGGTGCACGGCGAGTAGGGTCATGAAGCTGGG	......(((((((((((.......))))((((.((((.(((.((.((.(((((((((((........)))).))))))))).)).))).)))).)))).)))))))..............	-4.70686	0.00160772	0.00160772	0.00803859	0.0578778	0.0337621	0.57074	0.0176849	0.00321543	0.00482315	0.29582	0.00482315
cel-mir-51	cMP	cel-mir-10-p2	GGGTTGCCTGCTCACTTGTCCGAAAAGTCCGTCTACCCGTAGCTCCTATCCATGTTACTGGTCAAAAAGTGAACATGGAAGCAGGTACAGGTGCACGGCGAGTAGGGTCATGAAGCTGGG	......(((((((((((.......))))((((.((((.(((.((.((.(((((((((((........)))).))))))))).)).))).)))).)))).)))))))..............	-2.46721	0.000475737	0.000475737	0.000475737	0.000951475	0.0485252	0.452902	0.010942	0.0038059	0.00951475	0.459562	0.0123692
cel-mir-51	dsRBD_deletion	cel-mir-10-p2	GGGTTGCCTGCTCACTTGTCCGAAAAGTCCGTCTACCCGTAGCTCCTATCCATGTTACTGGTCAAAAAGTGAACATGGAAGCAGGTACAGGTGCACGGCGAGTAGGGTCATGAAGCTGGG	......(((((((((((.......))))((((.((((.(((.((.((.(((((((((((........)))).))))))))).)).))).)))).)))).)))))))..............	-2.64241	0	0.000686106	0.00137221	0.00686106	0.0898799	0.337564	0.00891938	0.00617496	0.00651801	0.528645	0.0133791
cel-mir-51	beta_deletion	cel-mir-10-p2	GGGTTGCCTGCTCACTTGTCCGAAAAGTCCGTCTACCCGTAGCTCCTATCCATGTTACTGGTCAAAAAGTGAACATGGAAGCAGGTACAGGTGCACGGCGAGTAGGGTCATGAAGCTGGG	......(((((((((((.......))))((((.((((.(((.((.((.(((((((((((........)))).))))))))).)).))).)))).)))).)))))))..............	-4.07031	0	0.00189036	0	0.00756144	0.0378072	0.869565	0.0132325	0.00189036	0.00378072	0.0604915	0.00378072
cel-mir-51	belt_deletion	cel-mir-10-p2	GGGTTGCCTGCTCACTTGTCCGAAAAGTCCGTCTACCCGTAGCTCCTATCCATGTTACTGGTCAAAAAGTGAACATGGAAGCAGGTACAGGTGCACGGCGAGTAGGGTCATGAAGCTGGG	......(((((((((((.......))))((((.((((.(((.((.((.(((((((((((........)))).))))))))).)).))).)))).)))).)))))))..............	-3.58988	0.00122775	0.00122775	0.00184162	0.00491099	0.043585	0.649478	0.00982198	0.00429711	0.00552486	0.273788	0.00429711
cel-mir-52	cDrosha	cel-mir-52-p1	GGGCATATTCATGTTCTTCCAACTCTAACAGTCCACCCGTACATATGTTTCCGTGCTTGACAGCGAAGCTCAATCACGTTACAATGAAAGGGTAGCCGGTTATTGAAGTTGGGTCTTTTTT	((((((....)))))).((((((((((((.((..((((...(((.(((...((((.((((..((...)))))).))))..))))))...)))).))..))))..)).))))))........	1.07727	0.0013868	0.00219577	0.000231134	0.00335144	0.0203398	0.837975	0.0359413	0.0122501	0.00808968	0.0740784	0.00416041
cel-mir-52	cMP	cel-mir-52-p1	GGGCATATTCATGTTCTTCCAACTCTAACAGTCCACCCGTACATATGTTTCCGTGCTTGACAGCGAAGCTCAATCACGTTACAATGAAAGGGTAGCCGGTTATTGAAGTTGGGTCTTTTTT	((((((....)))))).((((((((((((.((..((((...(((.(((...((((.((((..((...)))))).))))..))))))...)))).))..))))..)).))))))........	1.14929	0	0.000614723	0.000307361	0.00184417	0.0161365	0.736745	0.0272015	0.0109113	0.0158291	0.184109	0.00630091
cel-mir-52	dsRBD_deletion	cel-mir-52-p1	GGGCATATTCATGTTCTTCCAACTCTAACAGTCCACCCGTACATATGTTTCCGTGCTTGACAGCGAAGCTCAATCACGTTACAATGAAAGGGTAGCCGGTTATTGAAGTTGGGTCTTTTTT	((((((....)))))).((((((((((((.((..((((...(((.(((...((((.((((..((...)))))).))))..))))))...)))).))..))))..)).))))))........	1.21908	0.000654573	0.00149617	0.000467552	0.000935104	0.0146811	0.623527	0.0230036	0.0101926	0.01758	0.298205	0.00925753
cel-mir-52	beta_deletion	cel-mir-52-p1	GGGCATATTCATGTTCTTCCAACTCTAACAGTCCACCCGTACATATGTTTCCGTGCTTGACAGCGAAGCTCAATCACGTTACAATGAAAGGGTAGCCGGTTATTGAAGTTGGGTCTTTTTT	((((((....)))))).((((((((((((.((..((((...(((.(((...((((.((((..((...)))))).))))..))))))...)))).))..))))..)).))))))........	-2.08397	0	0.00756144	0	0.00567108	0.0113422	0.773157	0.020794	0.00756144	0.0170132	0.149338	0.00756144
cel-mir-52	belt_deletion	cel-mir-52-p1	GGGCATATTCATGTTCTTCCAACTCTAACAGTCCACCCGTACATATGTTTCCGTGCTTGACAGCGAAGCTCAATCACGTTACAATGAAAGGGTAGCCGGTTATTGAAGTTGGGTCTTTTTT	((((((....)))))).((((((((((((.((..((((...(((.(((...((((.((((..((...)))))).))))..))))))...)))).))..))))..)).))))))........	0.955036	0.00104188	0.00281309	0.000208377	0.00145864	0.0154199	0.83184	0.0218796	0.00823088	0.00854345	0.104397	0.00416753
cel-mir-53	cDrosha	cel-mir-52-p2	GGGTATTATAAATTTCTCCCGATTCTGACAGTCCACCCGTACATTTGTTTCCGTGCTTGACTTCAAAGCTCAATCACGGCACAATATATGGGTCGCCAGTCATTGTAGTCGGAATTTTTTT	(((..............)))(((((((((.((..(((((((...((((..(((((.((((((....)).)))).))))).))))..))))))).))...........))))))))).....	0.537617	0.00789417	0.00989855	0.00154183	0.0012643	0.0134139	0.637732	0.0246076	0.00789417	0.101267	0.167381	0.0271054
cel-mir-53	cMP	cel-mir-52-p2	GGGTATTATAAATTTCTCCCGATTCTGACAGTCCACCCGTACATTTGTTTCCGTGCTTGACTTCAAAGCTCAATCACGGCACAATATATGGGTCGCCAGTCATTGTAGTCGGAATTTTTTT	(((..............)))(((((((((.((..(((((((...((((..(((((.((((((....)).)))).))))).))))..))))))).))...........))))))))).....	1.41431	0.00197197	0.00323966	0.000492992	0.000962509	0.00931991	0.427683	0.0471395	0.0133108	0.267648	0.213912	0.0143203
cel-mir-53	dsRBD_deletion	cel-mir-52-p2	GGGTATTATAAATTTCTCCCGATTCTGACAGTCCACCCGTACATTTGTTTCCGTGCTTGACTTCAAAGCTCAATCACGGCACAATATATGGGTCGCCAGTCATTGTAGTCGGAATTTTTTT	(((..............)))(((((((((.((..(((((((...((((..(((((.((((((....)).)))).))))).))))..))))))).))...........))))))))).....	1.28234	0.00504354	0.00708066	0.000574996	0.000542139	0.0061771	0.25952	0.0273534	0.0078528	0.351799	0.310268	0.0237884
cel-mir-53	beta_deletion	cel-mir-52-p2	GGGTATTATAAATTTCTCCCGATTCTGACAGTCCACCCGTACATTTGTTTCCGTGCTTGACTTCAAAGCTCAATCACGGCACAATATATGGGTCGCCAGTCATTGTAGTCGGAATTTTTTT	(((..............)))(((((((((.((..(((((((...((((..(((((.((((((....)).)))).))))).))))..))))))).))...........))))))))).....	-2.5525	0.00960154	0.00672108	0.0105617	0.006241	0.0163226	0.641383	0.0369659	0.00816131	0.18963	0.0662506	0.00816131
cel-mir-53	belt_deletion	cel-mir-52-p2	GGGTATTATAAATTTCTCCCGATTCTGACAGTCCACCCGTACATTTGTTTCCGTGCTTGACTTCAAAGCTCAATCACGGCACAATATATGGGTCGCCAGTCATTGTAGTCGGAATTTTTTT	(((..............)))(((((((((.((..(((((((...((((..(((((.((((((....)).)))).))))).))))..))))))).))...........))))))))).....	-0.4086	0.00989222	0.0103844	0.00108273	0.000836655	0.0065456	0.62385	0.0463113	0.00989222	0.149269	0.133717	0.00821891
cel-mir-54	cDrosha	cel-mir-54-p1	GGGGGAATTGGTAATGTGAGTCGCGCTCTGACTAGGATATGAGACGACGAGAACATTGCTTTTTTAAAAGACTTGTACCCGTAATCTTCATAATCCGAGTCAGGGCTAGCTGACCATAAACATG	..............((((.((((((((((((((.((((((((((..(((...(((...((((....))))...)))...)))..)).)))).)))).)))))))))..)).)))))))......	-2.81228	0.00943396	0.00157233	0.00904088	0.0762579	0.604953	0.102201	0.00668239	0.00511006	0.0208333	0.136792	0.0271226
cel-mir-54	cMP	cel-mir-54-p1	GGGGGAATTGGTAATGTGAGTCGCGCTCTGACTAGGATATGAGACGACGAGAACATTGCTTTTTTAAAAGACTTGTACCCGTAATCTTCATAATCCGAGTCAGGGCTAGCTGACCATAAACATG	..............((((.((((((((((((((.((((((((((..(((...(((...((((....))))...)))...)))..)).)))).)))).)))))))))..)).)))))))......	-3.18761	0.0128297	0	0.00213828	0.0285103	0.548111	0.292231	0.017819	0.0299359	0.0171062	0.0370634	0.0142552
cel-mir-54	dsRBD_deletion	cel-mir-54-p1	GGGGGAATTGGTAATGTGAGTCGCGCTCTGACTAGGATATGAGACGACGAGAACATTGCTTTTTTAAAAGACTTGTACCCGTAATCTTCATAATCCGAGTCAGGGCTAGCTGACCATAAACATG	..............((((.((((((((((((((.((((((((((..(((...(((...((((....))))...)))...)))..)).)))).)))).)))))))))..)).)))))))......	-3.05764	0.0178869	0.00124792	0.00457571	0.0524126	0.626456	0.178453	0.00998336	0.015807	0.0141431	0.0603161	0.0187188
cel-mir-54	beta_deletion	cel-mir-54-p1	GGGGGAATTGGTAATGTGAGTCGCGCTCTGACTAGGATATGAGACGACGAGAACATTGCTTTTTTAAAAGACTTGTACCCGTAATCTTCATAATCCGAGTCAGGGCTAGCTGACCATAAACATG	..............((((.((((((((((((((.((((((((((..(((...(((...((((....))))...)))...)))..)).)))).)))).)))))))))..)).)))))))......	-6.00598	0.0131579	0.00657895	0	0.0592105	0.513158	0.118421	0.0131579	0.0131579	0.0197368	0.236842	0.00657895
cel-mir-54	belt_deletion	cel-mir-54-p1	GGGGGAATTGGTAATGTGAGTCGCGCTCTGACTAGGATATGAGACGACGAGAACATTGCTTTTTTAAAAGACTTGTACCCGTAATCTTCATAATCCGAGTCAGGGCTAGCTGACCATAAACATG	..............((((.((((((((((((((.((((((((((..(((...(((...((((....))))...)))...)))..)).)))).)))).)))))))))..)).)))))))......	-3.44413	0.0292634	0	0.0025227	0.0383451	0.645308	0.221998	0.0100908	0.0116044	0.00706357	0.030777	0.00302725
cel-mir-55	cDrosha	cel-mir-54-p2	GGGGCATGTCTAGATTTGGAACTTAATGGGACTCGGCAGAAACCTATCGGTTATACTTTTTGGATATGCTATACCCGTATAAGTTTCTGCTGAGCCCCTTATTCCTGTTTGGCGCTTCA	(((((..(((.((((..((((..(((.(((.((((((((((((.((((((.((((..............)))).))).))).))))))))))))))).))))))).)))))))))))).	-3.89745	0.00114155	0.0136986	0.0319635	0.00570776	0.0308219	0.671233	0.0376712	0.00913242	0.00570776	0.174658	0.0182648
cel-mir-55	cMP	cel-mir-54-p2	GGGGCATGTCTAGATTTGGAACTTAATGGGACTCGGCAGAAACCTATCGGTTATACTTTTTGGATATGCTATACCCGTATAAGTTTCTGCTGAGCCCCTTATTCCTGTTTGGCGCTTCA	(((((..(((.((((..((((..(((.(((.((((((((((((.((((((.((((..............)))).))).))).))))))))))))))).))))))).)))))))))))).	0.139646	0.000388727	0.00145773	0.00398445	0.00631681	0.0388727	0.789504	0.061516	0.0216715	0.00680272	0.062585	0.0068999
cel-mir-55	dsRBD_deletion	cel-mir-54-p2	GGGGCATGTCTAGATTTGGAACTTAATGGGACTCGGCAGAAACCTATCGGTTATACTTTTTGGATATGCTATACCCGTATAAGTTTCTGCTGAGCCCCTTATTCCTGTTTGGCGCTTCA	(((((..(((.((((..((((..(((.(((.((((((((((((.((((((.((((..............)))).))).))).))))))))))))))).))))))).)))))))))))).	-0.65214	0.0039755	0.00666165	0.0206296	0.00698399	0.132803	0.647792	0.0679059	0.0150424	0.00601698	0.0875685	0.00462018
cel-mir-55	beta_deletion	cel-mir-54-p2	GGGGCATGTCTAGATTTGGAACTTAATGGGACTCGGCAGAAACCTATCGGTTATACTTTTTGGATATGCTATACCCGTATAAGTTTCTGCTGAGCCCCTTATTCCTGTTTGGCGCTTCA	(((((..(((.((((..((((..(((.(((.((((((((((((.((((((.((((..............)))).))).))).))))))))))))))).))))))).)))))))))))).	-2.21713	0.00325521	0.00455729	0.00455729	0.00455729	0.0221354	0.865885	0.0520833	0.0110677	0.00390625	0.0214844	0.00651042
cel-mir-55	belt_deletion	cel-mir-54-p2	GGGGCATGTCTAGATTTGGAACTTAATGGGACTCGGCAGAAACCTATCGGTTATACTTTTTGGATATGCTATACCCGTATAAGTTTCTGCTGAGCCCCTTATTCCTGTTTGGCGCTTCA	(((((..(((.((((..((((..(((.(((.((((((((((((.((((((.((((..............)))).))).))).))))))))))))))).))))))).)))))))))))).	-0.699037	0.00061792	0.00113285	0.00247168	0.00195675	0.0180227	0.862204	0.0465499	0.0165808	0.00422245	0.0407827	0.00545829
cel-mir-5594	cDrosha	cel-mir-5594	GGGTTGCCTACTGCGAAAATGTGTGCGCCTTTGAAGAGTACTGTAGTTTCAAAATTTCATTGATTAAAATTTTGAACTACAGTACTCTTCAAAAGCTTTTTCACATTTAACATTTC	...((((.....))))(((((((...((.(((((((((((((((((((.((((((((.........))))))))))))))))))))))))))).)).....)))))))........	-1.88391	0.00581395	0	0.00581395	0.546512	0.0930233	0.19186	0.110465	0.00581395	0.0290698	0	0.0116279
cel-mir-5594	cMP	cel-mir-5594	GGGTTGCCTACTGCGAAAATGTGTGCGCCTTTGAAGAGTACTGTAGTTTCAAAATTTCATTGATTAAAATTTTGAACTACAGTACTCTTCAAAAGCTTTTTCACATTTAACATTTC	...((((.....))))(((((((...((.(((((((((((((((((((.((((((((.........))))))))))))))))))))))))))).)).....)))))))........	-1.19821	0	0	0.010101	0.606061	0.0656566	0.20202	0.0959596	0	0.020202	0	0
cel-mir-5594	dsRBD_deletion	cel-mir-5594	GGGTTGCCTACTGCGAAAATGTGTGCGCCTTTGAAGAGTACTGTAGTTTCAAAATTTCATTGATTAAAATTTTGAACTACAGTACTCTTCAAAAGCTTTTTCACATTTAACATTTC	...((((.....))))(((((((...((.(((((((((((((((((((.((((((((.........))))))))))))))))))))))))))).)).....)))))))........	-1.497	0	0	0.00793651	0.480159	0.0753968	0.130952	0.206349	0.00396825	0.0873016	0	0.00793651
cel-mir-5594	belt_deletion	cel-mir-5594	GGGTTGCCTACTGCGAAAATGTGTGCGCCTTTGAAGAGTACTGTAGTTTCAAAATTTCATTGATTAAAATTTTGAACTACAGTACTCTTCAAAAGCTTTTTCACATTTAACATTTC	...((((.....))))(((((((...((.(((((((((((((((((((.((((((((.........))))))))))))))))))))))))))).)).....)))))))........	-1.59924	0.00790514	0	0.00395257	0.529644	0.0474308	0.209486	0.13834	0.0158103	0.0434783	0	0.00395257
cel-mir-56	cDrosha	cel-mir-54-p3	GGGGTGAGTTGGAACGGAGCCAGTGTCTGTTCTTGGCGGATCCATTTTGGGTTGTACCTCATCCTAAATTTGACGGTACCCGTAATGTTTCCGCTGAGAACCGACTGTGCACCACTTTGCCCA	.(((((((.(((......((((((....((((((((((((..((((.(((((...((((((.........))).)))))))).))))..))))))))))))..)))).)).))).))))))).	-1.47467	0.00686813	0.116758	0.0728022	0.0576923	0.0508242	0.389423	0.00824176	0	0.010989	0.0913462	0.195055
cel-mir-56	cMP	cel-mir-54-p3	GGGGTGAGTTGGAACGGAGCCAGTGTCTGTTCTTGGCGGATCCATTTTGGGTTGTACCTCATCCTAAATTTGACGGTACCCGTAATGTTTCCGCTGAGAACCGACTGTGCACCACTTTGCCCA	.(((((((.(((......((((((....((((((((((((..((((.(((((...((((((.........))).)))))))).))))..))))))))))))..)))).)).))).))))))).	0.377142	0.00265957	0.0984043	0.0449468	0.0260638	0.160106	0.568617	0.0510638	0.00664894	0.0117021	0.0103723	0.0194149
cel-mir-56	dsRBD_deletion	cel-mir-54-p3	GGGGTGAGTTGGAACGGAGCCAGTGTCTGTTCTTGGCGGATCCATTTTGGGTTGTACCTCATCCTAAATTTGACGGTACCCGTAATGTTTCCGCTGAGAACCGACTGTGCACCACTTTGCCCA	.(((((((.(((......((((((....((((((((((((..((((.(((((...((((((.........))).)))))))).))))..))))))))))))..)))).)).))).))))))).	0.611478	0.00288767	0.101935	0.0629512	0.0219463	0.157234	0.509529	0.0524112	0.0106844	0.0262778	0.0179036	0.0362403
cel-mir-56	beta_deletion	cel-mir-54-p3	GGGGTGAGTTGGAACGGAGCCAGTGTCTGTTCTTGGCGGATCCATTTTGGGTTGTACCTCATCCTAAATTTGACGGTACCCGTAATGTTTCCGCTGAGAACCGACTGTGCACCACTTTGCCCA	.(((((((.(((......((((((....((((((((((((..((((.(((((...((((((.........))).)))))))).))))..))))))))))))..)))).)).))).))))))).	-0.763446	0.00153374	0.0575153	0.0283742	0.0283742	0.131135	0.701687	0.023773	0.00306748	0.00460123	0.0053681	0.0145706
cel-mir-56	belt_deletion	cel-mir-54-p3	GGGGTGAGTTGGAACGGAGCCAGTGTCTGTTCTTGGCGGATCCATTTTGGGTTGTACCTCATCCTAAATTTGACGGTACCCGTAATGTTTCCGCTGAGAACCGACTGTGCACCACTTTGCCCA	.(((((((.(((......((((((....((((((((((((..((((.(((((...((((((.........))).)))))))).))))..))))))))))))..)))).)).))).))))))).	0.299978	0.00266002	0.0819618	0.0482128	0.0221114	0.194846	0.590191	0.0342477	0.00881131	0.00498753	0.00482128	0.00714879
cel-mir-57	cDrosha	cel-mir-10-p1	GGGAAGGTATGTGAACTCATCGACATGCTCGTCTACCCTGTAGATCGAGCTGTGTGTTTGAAACAATCATACACGAGCTAGACTACAAGGTGCACGAACAAACCGAAGATTTATGAATA	..........(((((.((.(((...((.((((.((((.(((((.((.((((.(((((.(((.....))).))))))))).))))))).)))).)))).))...))).))))))).....	-3.11608	0.0121212	0.0181818	0.010101	0.0969697	0.111111	0.484848	0.0363636	0	0.00606061	0.2	0.0242424
cel-mir-57	cMP	cel-mir-10-p1	GGGAAGGTATGTGAACTCATCGACATGCTCGTCTACCCTGTAGATCGAGCTGTGTGTTTGAAACAATCATACACGAGCTAGACTACAAGGTGCACGAACAAACCGAAGATTTATGAATA	..........(((((.((.(((...((.((((.((((.(((((.((.((((.(((((.(((.....))).))))))))).))))))).)))).)))).))...))).))))))).....	-1.9624	0.0126904	0.0596447	0.00380711	0.036802	0.101523	0.559645	0.0228426	0.00888325	0.0164975	0.170051	0.00761421
cel-mir-57	dsRBD_deletion	cel-mir-10-p1	GGGAAGGTATGTGAACTCATCGACATGCTCGTCTACCCTGTAGATCGAGCTGTGTGTTTGAAACAATCATACACGAGCTAGACTACAAGGTGCACGAACAAACCGAAGATTTATGAATA	..........(((((.((.(((...((.((((.((((.(((((.((.((((.(((((.(((.....))).))))))))).))))))).)))).)))).))...))).))))))).....	-1.32761	0.0313152	0.0709812	0.00469729	0.0506263	0.110125	0.34499	0.0229645	0.00574113	0.0307933	0.305846	0.0219207
cel-mir-57	beta_deletion	cel-mir-10-p1	GGGAAGGTATGTGAACTCATCGACATGCTCGTCTACCCTGTAGATCGAGCTGTGTGTTTGAAACAATCATACACGAGCTAGACTACAAGGTGCACGAACAAACCGAAGATTTATGAATA	..........(((((.((.(((...((.((((.((((.(((((.((.((((.(((((.(((.....))).))))))))).))))))).)))).)))).))...))).))))))).....	-5.87181	0.025	0.225	0	0.05	0.05	0.475	0	0.025	0	0.125	0.025
cel-mir-57	belt_deletion	cel-mir-10-p1	GGGAAGGTATGTGAACTCATCGACATGCTCGTCTACCCTGTAGATCGAGCTGTGTGTTTGAAACAATCATACACGAGCTAGACTACAAGGTGCACGAACAAACCGAAGATTTATGAATA	..........(((((.((.(((...((.((((.((((.(((((.((.((((.(((((.(((.....))).))))))))).))))))).)))).)))).))...))).))))))).....	-2.85743	0.0433566	0.191608	0.013986	0.0531469	0.0965035	0.493706	0.0153846	0.0013986	0.00839161	0.0769231	0.00559441
cel-mir-58a	cDrosha	cel-bantam-p1	GGGGACCTATCCCCCGATGCTCGTCATATCCATTGCCCTACTCTTCGCATCTCATCACTTCGTCCAATACCATAGGGATGAGATCGTTCAGTACGGCAATGGACTGAGCTAGAGTGACCTCTGAT	(((((....)))))....(((((.....(((((((((.((((...((.((((((((.(((.((.....))...)))))))))))))...)))).))))))))).)))))(((((....)))))..	-2.95801	0.00266548	0.000444247	0.00710795	0.0168814	0.0159929	0.156819	0.0368725	0.00533096	0.32741	0.352732	0.0777432
cel-mir-58a	cMP	cel-bantam-p1	GGGGACCTATCCCCCGATGCTCGTCATATCCATTGCCCTACTCTTCGCATCTCATCACTTCGTCCAATACCATAGGGATGAGATCGTTCAGTACGGCAATGGACTGAGCTAGAGTGACCTCTGAT	(((((....)))))....(((((.....(((((((((.((((...((.((((((((.(((.((.....))...)))))))))))))...)))).))))))))).)))))(((((....)))))..	-1.72094	0.00052687	0.00131718	0.00263435	0.00474183	0.00922023	0.349842	0.0679663	0.0108008	0.139884	0.326923	0.0861433
cel-mir-58a	dsRBD_deletion	cel-bantam-p1	GGGGACCTATCCCCCGATGCTCGTCATATCCATTGCCCTACTCTTCGCATCTCATCACTTCGTCCAATACCATAGGGATGAGATCGTTCAGTACGGCAATGGACTGAGCTAGAGTGACCTCTGAT	(((((....)))))....(((((.....(((((((((.((((...((.((((((((.(((.((.....))...)))))))))))))...)))).))))))))).)))))(((((....)))))..	-1.93791	0.000977708	0.00156433	0.00312867	0.0107548	0.0148612	0.327141	0.0668752	0.0111459	0.153891	0.320297	0.0893625
cel-mir-58a	beta_deletion	cel-bantam-p1	GGGGACCTATCCCCCGATGCTCGTCATATCCATTGCCCTACTCTTCGCATCTCATCACTTCGTCCAATACCATAGGGATGAGATCGTTCAGTACGGCAATGGACTGAGCTAGAGTGACCTCTGAT	(((((....)))))....(((((.....(((((((((.((((...((.((((((((.(((.((.....))...)))))))))))))...)))).))))))))).)))))(((((....)))))..	-3.61106	0.00383142	0.00510856	0.0102171	0.0217114	0.0421456	0.565773	0.121328	0.0127714	0.111111	0.083014	0.0229885
cel-mir-58a	belt_deletion	cel-bantam-p1	GGGGACCTATCCCCCGATGCTCGTCATATCCATTGCCCTACTCTTCGCATCTCATCACTTCGTCCAATACCATAGGGATGAGATCGTTCAGTACGGCAATGGACTGAGCTAGAGTGACCTCTGAT	(((((....)))))....(((((.....(((((((((.((((...((.((((((((.(((.((.....))...)))))))))))))...)))).))))))))).)))))(((((....)))))..	-2.99218	0.00037679	0.00037679	0.00263753	0.00452148	0.0101733	0.548983	0.108139	0.0173323	0.114921	0.154484	0.0380558
cel-mir-59	cDrosha	cel-mir-59	GGGATGATATTTTGAGTTGATCTAGATATGACATCGTCCTGAAAACGAAACGGAACAAAAGTTCAAGATATTGATTTCGAATCGTTTATCAGGATGATGTGATTAAAATCAACTCGGACGGTAA	..........(((((((((((......((.((((((((((((((((((..(((((.......((((....)))))))))..)))))).)))))))))))).))....)))))))))))......	-1.57852	0.000928218	0.00402228	0.00247525	0.0157797	0.0278465	0.875309	0.0303218	0.019802	0.00587871	0.00247525	0.0151609
cel-mir-59	cMP	cel-mir-59	GGGATGATATTTTGAGTTGATCTAGATATGACATCGTCCTGAAAACGAAACGGAACAAAAGTTCAAGATATTGATTTCGAATCGTTTATCAGGATGATGTGATTAAAATCAACTCGGACGGTAA	..........(((((((((((......((.((((((((((((((((((..(((((.......((((....)))))))))..)))))).)))))))))))).))....)))))))))))......	-0.836537	0	0.00103439	0.00232739	0.00905094	0.026377	0.890354	0.0398242	0.0124127	0.00568916	0.00413757	0.00879235
cel-mir-59	dsRBD_deletion	cel-mir-59	GGGATGATATTTTGAGTTGATCTAGATATGACATCGTCCTGAAAACGAAACGGAACAAAAGTTCAAGATATTGATTTCGAATCGTTTATCAGGATGATGTGATTAAAATCAACTCGGACGGTAA	..........(((((((((((......((.((((((((((((((((((..(((((.......((((....)))))))))..)))))).)))))))))))).))....)))))))))))......	-0.733151	0.000153728	0.00153728	0.00245965	0.0109147	0.0289008	0.879939	0.0459646	0.0136818	0.00599539	0.00322829	0.00722521
cel-mir-59	beta_deletion	cel-mir-59	GGGATGATATTTTGAGTTGATCTAGATATGACATCGTCCTGAAAACGAAACGGAACAAAAGTTCAAGATATTGATTTCGAATCGTTTATCAGGATGATGTGATTAAAATCAACTCGGACGGTAA	..........(((((((((((......((.((((((((((((((((((..(((((.......((((....)))))))))..)))))).)))))))))))).))....)))))))))))......	-2.08093	0.000801282	0	0	0.00721154	0.0136218	0.920673	0.03125	0.00961538	0.00641026	0.00560897	0.00480769
cel-mir-59	belt_deletion	cel-mir-59	GGGATGATATTTTGAGTTGATCTAGATATGACATCGTCCTGAAAACGAAACGGAACAAAAGTTCAAGATATTGATTTCGAATCGTTTATCAGGATGATGTGATTAAAATCAACTCGGACGGTAA	..........(((((((((((......((.((((((((((((((((((..(((((.......((((....)))))))))..)))))).)))))))))))).))....)))))))))))......	-0.743044	0.000143616	0.000143616	0.00114893	0.00201063	0.0185265	0.913112	0.0399253	0.0112021	0.00588827	0.00301594	0.00488295
cel-mir-60	cDrosha	cel-mir-1993	GGGCATATTCTACTCGAAAACCGCTTGTTCTTGAACTGGAAGAGTGCCATAAAATCATGACAAAGTACGTGATATTATGCACATTTTCTAGTTCAAGACTTGAGAAATCGGTTAACTGTT	..................(((((((((.(((((((((((((((((((.((((.((((((........)))))).)))))))).)))))))))))))))..))))....))))).......	-4.51455	0.00185014	0.00555042	0.013876	0.114709	0.0259019	0.414431	0.039778	0.013876	0.353377	0.0148011	0.00185014
cel-mir-60	cMP	cel-mir-1993	GGGCATATTCTACTCGAAAACCGCTTGTTCTTGAACTGGAAGAGTGCCATAAAATCATGACAAAGTACGTGATATTATGCACATTTTCTAGTTCAAGACTTGAGAAATCGGTTAACTGTT	..................(((((((((.(((((((((((((((((((.((((.((((((........)))))).)))))))).)))))))))))))))..))))....))))).......	-4.05697	0.00094162	0.00282486	0.00188324	0.0178908	0.00847458	0.530132	0.145951	0.027307	0.245763	0.0150659	0.00376648
cel-mir-60	dsRBD_deletion	cel-mir-1993	GGGCATATTCTACTCGAAAACCGCTTGTTCTTGAACTGGAAGAGTGCCATAAAATCATGACAAAGTACGTGATATTATGCACATTTTCTAGTTCAAGACTTGAGAAATCGGTTAACTGTT	..................(((((((((.(((((((((((((((((((.((((.((((((........)))))).)))))))).)))))))))))))))..))))....))))).......	-3.97268	0.000567215	0.00226886	0.00453772	0.0266591	0.0192853	0.436756	0.125922	0.0260919	0.338627	0.0170164	0.00226886
cel-mir-60	beta_deletion	cel-mir-1993	GGGCATATTCTACTCGAAAACCGCTTGTTCTTGAACTGGAAGAGTGCCATAAAATCATGACAAAGTACGTGATATTATGCACATTTTCTAGTTCAAGACTTGAGAAATCGGTTAACTGTT	..................(((((((((.(((((((((((((((((((.((((.((((((........)))))).)))))))).)))))))))))))))..))))....))))).......	-5.80907	0.00414938	0.0124481	0.00414938	0.0539419	0.0207469	0.431535	0.136929	0.0290456	0.26971	0.033195	0.00414938
cel-mir-60	belt_deletion	cel-mir-1993	GGGCATATTCTACTCGAAAACCGCTTGTTCTTGAACTGGAAGAGTGCCATAAAATCATGACAAAGTACGTGATATTATGCACATTTTCTAGTTCAAGACTTGAGAAATCGGTTAACTGTT	..................(((((((((.(((((((((((((((((((.((((.((((((........)))))).)))))))).)))))))))))))))..))))....))))).......	-4.4498	0.0021978	0	0.00952381	0.032967	0.0124542	0.567033	0.158974	0.0234432	0.177289	0.0102564	0.00586081
cel-mir-61	cDrosha	cel-mir-279-o9	GGGTGCCTATTCCATTATCGCTGAACCTCGAGATGGGTTACGGGGCTTAGTCCTTCCTCCGTATGGCAATGACTAGAACCGTTACTCATCTCGAGGTTTCGGTGATCCTTCAATT	(((.......)))...((((((((((((((((((((((.((((..((.((((.((((.......)).)).))))))..)))).))))))))))))).))))))))).........	-5.81079	0.0167364	0.0083682	0.0376569	0.0460251	0.0251046	0.820084	0.0125523	0.0041841	0	0.0041841	0.0251046
cel-mir-61	cMP	cel-mir-279-o9	GGGTGCCTATTCCATTATCGCTGAACCTCGAGATGGGTTACGGGGCTTAGTCCTTCCTCCGTATGGCAATGACTAGAACCGTTACTCATCTCGAGGTTTCGGTGATCCTTCAATT	(((.......)))...((((((((((((((((((((((.((((..((.((((.((((.......)).)).))))))..)))).))))))))))))).))))))))).........	-1.04748	0.000645578	0.00086077	0.0126964	0.00408866	0.0131267	0.913923	0.0348612	0.0109748	0.00215193	0.00559501	0.00107596
cel-mir-61	dsRBD_deletion	cel-mir-279-o9	GGGTGCCTATTCCATTATCGCTGAACCTCGAGATGGGTTACGGGGCTTAGTCCTTCCTCCGTATGGCAATGACTAGAACCGTTACTCATCTCGAGGTTTCGGTGATCCTTCAATT	(((.......)))...((((((((((((((((((((((.((((..((.((((.((((.......)).)).))))))..)))).))))))))))))).))))))))).........	-1.53136	0.00211416	0.00249856	0.0130694	0.00442053	0.0121084	0.874111	0.0607342	0.0113396	0.00422833	0.0061503	0.00922545
cel-mir-61	beta_deletion	cel-mir-279-o9	GGGTGCCTATTCCATTATCGCTGAACCTCGAGATGGGTTACGGGGCTTAGTCCTTCCTCCGTATGGCAATGACTAGAACCGTTACTCATCTCGAGGTTTCGGTGATCCTTCAATT	(((.......)))...((((((((((((((((((((((.((((..((.((((.((((.......)).)).))))))..)))).))))))))))))).))))))))).........	-4.81397	0.0153257	0.0574713	0.0842912	0.0153257	0.0344828	0.724138	0.045977	0.0191571	0	0	0.00383142
cel-mir-61	belt_deletion	cel-mir-279-o9	GGGTGCCTATTCCATTATCGCTGAACCTCGAGATGGGTTACGGGGCTTAGTCCTTCCTCCGTATGGCAATGACTAGAACCGTTACTCATCTCGAGGTTTCGGTGATCCTTCAATT	(((.......)))...((((((((((((((((((((((.((((..((.((((.((((.......)).)).))))))..)))).))))))))))))).))))))))).........	-3.83202	0.00175747	0.00175747	0.0140598	0.000878735	0.00878735	0.913884	0.0325132	0.00966608	0.0026362	0.00175747	0.0123023
cel-mir-62	cMP	cel-mir-62	GGGGATTGACCCATGTACTCCGGCTATAGTGAGGTGAGTTAGATCTCATATCCTTCCGCAAAATGGAAATGATATGTAATCTAGCTTACAGGTTGTTCAACATCCCAAAGACAGTG	(((......))).....(((..((....)))))(((((((((((..((((((.(((((.....)))))..))))))..))))))))))).((.(((...))).))...........	-2.68057	0	0.0328467	0.0218978	0.116788	0.448905	0.120438	0.237226	0.0145985	0.00729927	0	0
cel-mir-62	dsRBD_deletion	cel-mir-62	GGGGATTGACCCATGTACTCCGGCTATAGTGAGGTGAGTTAGATCTCATATCCTTCCGCAAAATGGAAATGATATGTAATCTAGCTTACAGGTTGTTCAACATCCCAAAGACAGTG	(((......))).....(((..((....)))))(((((((((((..((((((.(((((.....)))))..))))))..))))))))))).((.(((...))).))...........	-2.34356	0	0.00369004	0.0332103	0.101476	0.420664	0.158672	0.245387	0.0147601	0.0184502	0.00184502	0.00184502
cel-mir-62	belt_deletion	cel-mir-62	GGGGATTGACCCATGTACTCCGGCTATAGTGAGGTGAGTTAGATCTCATATCCTTCCGCAAAATGGAAATGATATGTAATCTAGCTTACAGGTTGTTCAACATCCCAAAGACAGTG	(((......))).....(((..((....)))))(((((((((((..((((((.(((((.....)))))..))))))..))))))))))).((.(((...))).))...........	-6.00343	0.0217391	0.0869565	0	0.0434783	0.586957	0.0652174	0.173913	0	0.0217391	0	0
cel-mir-64	cDrosha	cel-mir-64-p1	GGGCTGAACCTCCTCCCCGCTGACCTCGCCGAATATGACACTGAAGCGTTACCGAACCGTTTTCCCACACCTGGATTCGGTGCAACGATCAGTGGCATGCTCGGCTAGCGCCAGTTAAGTATTATG	(((..((......)))))((((..((.(((((.((((.((((((..(((((((((((((............))).)))))))..))).)))))).)))).))))).))...))))...........	-1.47616	0.00733453	0.0511628	0.059034	0.109302	0.0382826	0.553309	0.022898	0.00912343	0.120215	0.0173524	0.0119857
cel-mir-64	cMP	cel-mir-64-p1	GGGCTGAACCTCCTCCCCGCTGACCTCGCCGAATATGACACTGAAGCGTTACCGAACCGTTTTCCCACACCTGGATTCGGTGCAACGATCAGTGGCATGCTCGGCTAGCGCCAGTTAAGTATTATG	(((..((......)))))((((..((.(((((.((((.((((((..(((((((((((((............))).)))))))..))).)))))).)))).))))).))...))))...........	-0.568334	0.0026656	0.0253232	0.0241237	0.11582	0.0438491	0.648407	0.0565107	0.00959616	0.0569106	0.0117286	0.00506464
cel-mir-64	dsRBD_deletion	cel-mir-64-p1	GGGCTGAACCTCCTCCCCGCTGACCTCGCCGAATATGACACTGAAGCGTTACCGAACCGTTTTCCCACACCTGGATTCGGTGCAACGATCAGTGGCATGCTCGGCTAGCGCCAGTTAAGTATTATG	(((..((......)))))((((..((.(((((.((((.((((((..(((((((((((((............))).)))))))..))).)))))).)))).))))).))...))))...........	-0.00431308	0.00408774	0.0650584	0.0800276	0.210317	0.0754217	0.372906	0.0548679	0.0108239	0.0992573	0.0198054	0.00742703
cel-mir-64	beta_deletion	cel-mir-64-p1	GGGCTGAACCTCCTCCCCGCTGACCTCGCCGAATATGACACTGAAGCGTTACCGAACCGTTTTCCCACACCTGGATTCGGTGCAACGATCAGTGGCATGCTCGGCTAGCGCCAGTTAAGTATTATG	(((..((......)))))((((..((.(((((.((((.((((((..(((((((((((((............))).)))))))..))).)))))).)))).))))).))...))))...........	-1.92512	0.003125	0.0254464	0.0366071	0.309375	0.13125	0.378125	0.0245536	0.00714286	0.0486607	0.0102679	0.0254464
cel-mir-64	belt_deletion	cel-mir-64-p1	GGGCTGAACCTCCTCCCCGCTGACCTCGCCGAATATGACACTGAAGCGTTACCGAACCGTTTTCCCACACCTGGATTCGGTGCAACGATCAGTGGCATGCTCGGCTAGCGCCAGTTAAGTATTATG	(((..((......)))))((((..((.(((((.((((.((((((..(((((((((((((............))).)))))))..))).)))))).)))).))))).))...))))...........	-0.508882	0.00143994	0.0160667	0.0190224	0.119515	0.0524441	0.723986	0.0289504	0.00803335	0.0221296	0.00575976	0.00265252
cel-mir-65	cDrosha	cel-mir-64-p2	GGGTGCTCTTGGAGCCATGGAGCCTTCGCCGATTATGACACTGAAGCGTAACCGAACACCATATTTTGAGATTCTGCTACGCGCAGTGCCATGCTCGGCGCGTTGGCTCCATTAAAAAAC	....((((...)))).((((((((..((((((.((((.(((((..(((((...(((...((.....))...)))...))))).))))).)))).))))))....))))))))........	-1.52812	0.00288356	0.0309237	0.185741	0.114249	0.0182957	0.147758	0.334493	0.018594	0.00954559	0.0871035	0.0504126
cel-mir-65	cMP	cel-mir-64-p2	GGGTGCTCTTGGAGCCATGGAGCCTTCGCCGATTATGACACTGAAGCGTAACCGAACACCATATTTTGAGATTCTGCTACGCGCAGTGCCATGCTCGGCGCGTTGGCTCCATTAAAAAAC	....((((...)))).((((((((..((((((.((((.(((((..(((((...(((...((.....))...)))...))))).))))).)))).))))))....))))))))........	-0.519342	0.000759826	0.0221731	0.107619	0.14264	0.0490433	0.452096	0.151482	0.0189956	0.00697658	0.0227948	0.0254196
cel-mir-65	dsRBD_deletion	cel-mir-64-p2	GGGTGCTCTTGGAGCCATGGAGCCTTCGCCGATTATGACACTGAAGCGTAACCGAACACCATATTTTGAGATTCTGCTACGCGCAGTGCCATGCTCGGCGCGTTGGCTCCATTAAAAAAC	....((((...)))).((((((((..((((((.((((.(((((..(((((...(((...((.....))...)))...))))).))))).)))).))))))....))))))))........	0.0897162	0.00370199	0.0593475	0.195251	0.182178	0.0610828	0.181716	0.178043	0.0236291	0.0092839	0.0423994	0.0633677
cel-mir-65	beta_deletion	cel-mir-64-p2	GGGTGCTCTTGGAGCCATGGAGCCTTCGCCGATTATGACACTGAAGCGTAACCGAACACCATATTTTGAGATTCTGCTACGCGCAGTGCCATGCTCGGCGCGTTGGCTCCATTAAAAAAC	....((((...)))).((((((((..((((((.((((.(((((..(((((...(((...((.....))...)))...))))).))))).)))).))))))....))))))))........	-1.50014	0.00160456	0.0235336	0.216794	0.380103	0.0645391	0.213942	0.0374398	0.0217508	0.00517026	0.0140845	0.0210376
cel-mir-65	belt_deletion	cel-mir-64-p2	GGGTGCTCTTGGAGCCATGGAGCCTTCGCCGATTATGACACTGAAGCGTAACCGAACACCATATTTTGAGATTCTGCTACGCGCAGTGCCATGCTCGGCGCGTTGGCTCCATTAAAAAAC	....((((...)))).((((((((..((((((.((((.(((((..(((((...(((...((.....))...)))...))))).))))).)))).))))))....))))))))........	-1.03672	0.00146464	0.0415959	0.19222	0.226141	0.0369676	0.384674	0.080614	0.00867069	0.00322222	0.0114242	0.013006
cel-mir-66	cDrosha	cel-mir-64-p3	GGGCCATTAAAAAACGGCCACAAAAATGCCATACATGACACTGATTAGGGATGTGATGAATGTTAAGATCCCGATCAAATTCCTAACGGTGTCAAACATGGCGTATGTGGTTGTAGTTGGTGA	....((((((...(((((((((...(((((((...((((((((.((((((((.((((................)))).))))))))))))))))...))))))).)))))))))..)))))).	-0.337984	0.000876168	0.036507	0.801402	0.0873248	0.0195678	0.0108061	0.00788551	0.00233645	0.000292056	0.00292056	0.0300818
cel-mir-66	cMP	cel-mir-64-p3	GGGCCATTAAAAAACGGCCACAAAAATGCCATACATGACACTGATTAGGGATGTGATGAATGTTAAGATCCCGATCAAATTCCTAACGGTGTCAAACATGGCGTATGTGGTTGTAGTTGGTGA	....((((((...(((((((((...(((((((...((((((((.((((((((.((((................)))).))))))))))))))))...))))))).)))))))))..)))))).	-1.32468	0.00242718	0.0250809	0.71521	0.144822	0.0113269	0.0728155	0.0105178	0.00485437	0	0.00161812	0.0113269
cel-mir-66	dsRBD_deletion	cel-mir-64-p3	GGGCCATTAAAAAACGGCCACAAAAATGCCATACATGACACTGATTAGGGATGTGATGAATGTTAAGATCCCGATCAAATTCCTAACGGTGTCAAACATGGCGTATGTGGTTGTAGTTGGTGA	....((((((...(((((((((...(((((((...((((((((.((((((((.((((................)))).))))))))))))))))...))))))).)))))))))..)))))).	-0.199122	0.00142079	0.0416765	0.731944	0.14942	0.026995	0.0224959	0.00710395	0.00236798	0.000473597	0.00165759	0.0144447
cel-mir-66	beta_deletion	cel-mir-64-p3	GGGCCATTAAAAAACGGCCACAAAAATGCCATACATGACACTGATTAGGGATGTGATGAATGTTAAGATCCCGATCAAATTCCTAACGGTGTCAAACATGGCGTATGTGGTTGTAGTTGGTGA	....((((((...(((((((((...(((((((...((((((((.((((((((.((((................)))).))))))))))))))))...))))))).)))))))))..)))))).	-3.81594	0.00595238	0.047619	0.696429	0.0714286	0.0238095	0.0952381	0.00595238	0.0297619	0.00595238	0.00595238	0.0119048
cel-mir-66	belt_deletion	cel-mir-64-p3	GGGCCATTAAAAAACGGCCACAAAAATGCCATACATGACACTGATTAGGGATGTGATGAATGTTAAGATCCCGATCAAATTCCTAACGGTGTCAAACATGGCGTATGTGGTTGTAGTTGGTGA	....((((((...(((((((((...(((((((...((((((((.((((((((.((((................)))).))))))))))))))))...))))))).)))))))))..)))))).	-1.31017	0	0.0265781	0.643569	0.078785	0.0147129	0.206929	0.00806834	0.00427148	0.000949217	0.00474608	0.0113906
cel-mir-67	cMP	cel-mir-67	GGGTATTCCAACTCGATCAAAGATTCGTCGATCCGCTCATTCTGCCGGTTGTTATGCTATTATCAGATTAAGCATCACAACCTCCTAGAAAGAGTAGATCGATTTTAAAACTTTGAATTTCGT	((((......))))..((((((....(((((((.((((.(((((..((((((.(((((............))))).))))))...))))).)))).))))))).......)))))).......	1.44946	0.0483221	0.0711409	0.0201342	0.0255034	0.0791946	0.432215	0.00939597	0.00536913	0.0818792	0.222819	0.00402685
cel-mir-67	dsRBD_deletion	cel-mir-67	GGGTATTCCAACTCGATCAAAGATTCGTCGATCCGCTCATTCTGCCGGTTGTTATGCTATTATCAGATTAAGCATCACAACCTCCTAGAAAGAGTAGATCGATTTTAAAACTTTGAATTTCGT	((((......))))..((((((....(((((((.((((.(((((..((((((.(((((............))))).))))))...))))).)))).))))))).......)))))).......	1.32619	0.022409	0.0373483	0.00653595	0.0289449	0.031746	0.331466	0.0186741	0.00466853	0.0943044	0.406162	0.0177404
cel-mir-67	beta_deletion	cel-mir-67	GGGTATTCCAACTCGATCAAAGATTCGTCGATCCGCTCATTCTGCCGGTTGTTATGCTATTATCAGATTAAGCATCACAACCTCCTAGAAAGAGTAGATCGATTTTAAAACTTTGAATTTCGT	((((......))))..((((((....(((((((.((((.(((((..((((((.(((((............))))).))))))...))))).)))).))))))).......)))))).......	0.290187	0.0431373	0.0392157	0.0156863	0.0431373	0.0941176	0.545098	0.0117647	0.00784314	0.0431373	0.152941	0.00392157
cel-mir-67	belt_deletion	cel-mir-67	GGGTATTCCAACTCGATCAAAGATTCGTCGATCCGCTCATTCTGCCGGTTGTTATGCTATTATCAGATTAAGCATCACAACCTCCTAGAAAGAGTAGATCGATTTTAAAACTTTGAATTTCGT	((((......))))..((((((....(((((((.((((.(((((..((((((.(((((............))))).))))))...))))).)))).))))))).......)))))).......	1.49209	0.0316602	0.0440154	0.015444	0.0131274	0.0625483	0.499614	0.0123552	0.00694981	0.0718147	0.230888	0.011583
cel-mir-70	cDrosha	cel-mir-70	GGGTTTTATTCAAAATAAAACGATGAAAACTATCGAAATACTATCGACGAATAACACTTATGAAGAAATGTAATACGTCGTTGGTGTTTCCATAGTTTGAATTGTTTATTCCATTATT	.................(((((((..(((((((.(((((((((.(((((.((.(((.((......)).))).)).))))).))))))))).)))))))..)))))))...........	-0.620449	0.00481058	0.00541191	0.613951	0.0871918	0.0156344	0.193626	0.020445	0.00841852	0.0481058	0.00180397	0.000601323
cel-mir-70	cMP	cel-mir-70	GGGTTTTATTCAAAATAAAACGATGAAAACTATCGAAATACTATCGACGAATAACACTTATGAAGAAATGTAATACGTCGTTGGTGTTTCCATAGTTTGAATTGTTTATTCCATTATT	.................(((((((..(((((((.(((((((((.(((((.((.(((.((......)).))).)).))))).))))))))).)))))))..)))))))...........	-1.53743	0.0047619	0.0047619	0.720635	0.015873	0.0111111	0.209524	0.0142857	0.0047619	0.0142857	0	0
cel-mir-70	dsRBD_deletion	cel-mir-70	GGGTTTTATTCAAAATAAAACGATGAAAACTATCGAAATACTATCGACGAATAACACTTATGAAGAAATGTAATACGTCGTTGGTGTTTCCATAGTTTGAATTGTTTATTCCATTATT	.................(((((((..(((((((.(((((((((.(((((.((.(((.((......)).))).)).))))).))))))))).)))))))..)))))))...........	-1.02323	0.00283889	0.00638751	0.777147	0.0305181	0.00425834	0.134138	0.0141945	0.00425834	0.0212917	0.00212917	0.00283889
cel-mir-70	beta_deletion	cel-mir-70	GGGTTTTATTCAAAATAAAACGATGAAAACTATCGAAATACTATCGACGAATAACACTTATGAAGAAATGTAATACGTCGTTGGTGTTTCCATAGTTTGAATTGTTTATTCCATTATT	.................(((((((..(((((((.(((((((((.(((((.((.(((.((......)).))).)).))))).))))))))).)))))))..)))))))...........	-4.07294	0	0	0.831325	0.0240964	0.0240964	0.060241	0	0.0120482	0.0361446	0	0.0120482
cel-mir-70	belt_deletion	cel-mir-70	GGGTTTTATTCAAAATAAAACGATGAAAACTATCGAAATACTATCGACGAATAACACTTATGAAGAAATGTAATACGTCGTTGGTGTTTCCATAGTTTGAATTGTTTATTCCATTATT	.................(((((((..(((((((.(((((((((.(((((.((.(((.((......)).))).)).))))).))))))))).)))))))..)))))))...........	-2.20344	0.00597015	0.00298507	0.846269	0.0373134	0.00149254	0.0761194	0.00895522	0.00298507	0.0149254	0.00149254	0.00149254
cel-mir-71	cDrosha	cel-mir-71	GGGTCACACACAGAGGTTGTCTGCTCTGAACGATGAAAGACATGGGTAGTGAGACGTCGGAGCCTCGTCGTATCACTATTCTGTTTTTCGCCGTCGGGATCGTGACCTGGAAGCTGT	(((((((...((((.....)))).(((((.((.(((((((((.(((((((((.(((.(((....))).))).)))))))))))))))))).)))))))...))))))).........	-0.233349	0.00388098	0.00517464	0.00595084	0.101423	0.494955	0.188875	0.0155239	0.0163001	0.0147477	0.143855	0.00931436
cel-mir-71	cMP	cel-mir-71	GGGTCACACACAGAGGTTGTCTGCTCTGAACGATGAAAGACATGGGTAGTGAGACGTCGGAGCCTCGTCGTATCACTATTCTGTTTTTCGCCGTCGGGATCGTGACCTGGAAGCTGT	(((((((...((((.....)))).(((((.((.(((((((((.(((((((((.(((.(((....))).))).)))))))))))))))))).)))))))...))))))).........	2.39359	0.00556206	0.00199063	0.00169789	0.034192	0.245667	0.548829	0.0317916	0.039637	0.0271077	0.060363	0.00316159
cel-mir-71	dsRBD_deletion	cel-mir-71	GGGTCACACACAGAGGTTGTCTGCTCTGAACGATGAAAGACATGGGTAGTGAGACGTCGGAGCCTCGTCGTATCACTATTCTGTTTTTCGCCGTCGGGATCGTGACCTGGAAGCTGT	(((((((...((((.....)))).(((((.((.(((((((((.(((((((((.(((.(((....))).))).)))))))))))))))))).)))))))...))))))).........	1.71497	0.00484769	0.00227422	0.00143635	0.0479981	0.292178	0.418996	0.0252559	0.0301035	0.0430906	0.127716	0.00610449
cel-mir-71	beta_deletion	cel-mir-71	GGGTCACACACAGAGGTTGTCTGCTCTGAACGATGAAAGACATGGGTAGTGAGACGTCGGAGCCTCGTCGTATCACTATTCTGTTTTTCGCCGTCGGGATCGTGACCTGGAAGCTGT	(((((((...((((.....)))).(((((.((.(((((((((.(((((((((.(((.(((....))).))).)))))))))))))))))).)))))))...))))))).........	-1.78324	0.00554017	0.00969529	0.0166205	0.0554017	0.423823	0.421053	0.0207756	0.0138504	0.0138504	0.0124654	0.00692521
cel-mir-71	belt_deletion	cel-mir-71	GGGTCACACACAGAGGTTGTCTGCTCTGAACGATGAAAGACATGGGTAGTGAGACGTCGGAGCCTCGTCGTATCACTATTCTGTTTTTCGCCGTCGGGATCGTGACCTGGAAGCTGT	(((((((...((((.....)))).(((((.((.(((((((((.(((((((((.(((.(((....))).))).)))))))))))))))))).)))))))...))))))).........	0.413666	0.0130012	0.00342138	0.00232654	0.0420145	0.300397	0.543315	0.0234022	0.0223074	0.0142329	0.0329821	0.00260025
cel-mir-72	cDrosha	cel-mir-31	GGGTACTATTCTGCTGAAGGTCCCGTCAGAGCTAGGCAAGATGTTGGCATAGCTGAATGATCGCTATAACAACTATCAGCTTCGCCACATTCTGCCACGCACTGATGTGAGGACCTGATTTTTT	.((((......))))..((((((((((((.((..((((.(((((.(((..((((((...................))))))..)))))))).))))..)).))))))...))))))........	-1.02859	0.000337041	0.00707786	0.0016852	0.00101112	0.00438153	0.710819	0.0202224	0.0155039	0.0141557	0.122683	0.102123
cel-mir-72	cMP	cel-mir-31	GGGTACTATTCTGCTGAAGGTCCCGTCAGAGCTAGGCAAGATGTTGGCATAGCTGAATGATCGCTATAACAACTATCAGCTTCGCCACATTCTGCCACGCACTGATGTGAGGACCTGATTTTTT	.((((......))))..((((((((((((.((..((((.(((((.(((..((((((...................))))))..)))))))).))))..)).))))))...))))))........	-0.155751	0.000257268	0.0102907	0.0133779	0.00154361	0.0146643	0.709287	0.0252122	0.0226396	0.0373038	0.133007	0.0324157
cel-mir-72	dsRBD_deletion	cel-mir-31	GGGTACTATTCTGCTGAAGGTCCCGTCAGAGCTAGGCAAGATGTTGGCATAGCTGAATGATCGCTATAACAACTATCAGCTTCGCCACATTCTGCCACGCACTGATGTGAGGACCTGATTTTTT	.((((......))))..((((((((((((.((..((((.(((((.(((..((((((...................))))))..)))))))).))))..)).))))))...))))))........	-0.90892	0.000830795	0.00941567	0.0135696	0.000553863	0.0113542	0.625312	0.0199391	0.0174467	0.028247	0.169205	0.104126
cel-mir-72	beta_deletion	cel-mir-31	GGGTACTATTCTGCTGAAGGTCCCGTCAGAGCTAGGCAAGATGTTGGCATAGCTGAATGATCGCTATAACAACTATCAGCTTCGCCACATTCTGCCACGCACTGATGTGAGGACCTGATTTTTT	.((((......))))..((((((((((((.((..((((.(((((.(((..((((((...................))))))..)))))))).))))..)).))))))...))))))........	-4.89731	0	0.171171	0.279279	0	0.00900901	0.234234	0	0.018018	0.036036	0.126126	0.126126
cel-mir-72	belt_deletion	cel-mir-31	GGGTACTATTCTGCTGAAGGTCCCGTCAGAGCTAGGCAAGATGTTGGCATAGCTGAATGATCGCTATAACAACTATCAGCTTCGCCACATTCTGCCACGCACTGATGTGAGGACCTGATTTTTT	.((((......))))..((((((((((((.((..((((.(((((.(((..((((((...................))))))..)))))))).))))..)).))))))...))))))........	-1.02418	0.000556638	0.0278319	0.0242137	0.00166991	0.0180907	0.837183	0.0214306	0.0136376	0.00667965	0.0372947	0.0114111
cel-mir-73	cDrosha	cel-mir-73-p1	GGGATTTATTCCAGTGAGAGTCCCACACACGACTGGACTTCCATATCGAGCCACAGCTATCAACGAATTTGCTGGCAAGATGTAGGCAGTTCAGTTGTGCGTTTATGGAGACCAACATCC	(((((((..........)))))))((.((((((((((((.(((((((..((((..((.............))))))..))))).)).)))))))))))).))....(((........)))	1.14488	0.000619195	0.00908153	0.00103199	0.00887513	0.00660475	0.934985	0.0216718	0.00701754	0.00412797	0.00392157	0.00206398
cel-mir-73	cMP	cel-mir-73-p1	GGGATTTATTCCAGTGAGAGTCCCACACACGACTGGACTTCCATATCGAGCCACAGCTATCAACGAATTTGCTGGCAAGATGTAGGCAGTTCAGTTGTGCGTTTATGGAGACCAACATCC	(((((((..........)))))))((.((((((((((((.(((((((..((((..((.............))))))..))))).)).)))))))))))).))....(((........)))	1.91255	0.000169463	0.00677851	0.00186409	0.0208439	0.00610066	0.920352	0.024911	0.0110151	0.00288087	0.00423657	0.000847314
cel-mir-73	dsRBD_deletion	cel-mir-73-p1	GGGATTTATTCCAGTGAGAGTCCCACACACGACTGGACTTCCATATCGAGCCACAGCTATCAACGAATTTGCTGGCAAGATGTAGGCAGTTCAGTTGTGCGTTTATGGAGACCAACATCC	(((((((..........)))))))((.((((((((((((.(((((((..((((..((.............))))))..))))).)).)))))))))))).))....(((........)))	1.69869	0.000627589	0.0141835	0.00476967	0.028116	0.00790762	0.898707	0.0242249	0.00979039	0.00439312	0.0035145	0.00376553
cel-mir-73	beta_deletion	cel-mir-73-p1	GGGATTTATTCCAGTGAGAGTCCCACACACGACTGGACTTCCATATCGAGCCACAGCTATCAACGAATTTGCTGGCAAGATGTAGGCAGTTCAGTTGTGCGTTTATGGAGACCAACATCC	(((((((..........)))))))((.((((((((((((.(((((((..((((..((.............))))))..))))).)).)))))))))))).))....(((........)))	-1.6992	0.00542005	0.0650407	0.0189702	0.0867209	0.0108401	0.745257	0.0325203	0.0162602	0.0108401	0.00813008	0
cel-mir-73	belt_deletion	cel-mir-73-p1	GGGATTTATTCCAGTGAGAGTCCCACACACGACTGGACTTCCATATCGAGCCACAGCTATCAACGAATTTGCTGGCAAGATGTAGGCAGTTCAGTTGTGCGTTTATGGAGACCAACATCC	(((((((..........)))))))((.((((((((((((.(((((((..((((..((.............))))))..))))).)).)))))))))))).))....(((........)))	0.939182	0.000788644	0.0244479	0.00374606	0.0429811	0.00335174	0.889393	0.0197161	0.00828076	0.0035489	0.00276025	0.000985804
cel-mir-74	cDrosha	cel-mir-73-p2	GGGACTACAAAGCAAAATGGTTCAAAAAACGTTCGGGCTTCCATCTCTTTCCCAGCCTACATCTCAACCTGGGCTGGCAAGAAATGGCAGTCTACACGTTTTTCAACCAAATGCTATGGCC	.((.(((...((((...(((((..((((((((..(((((.((((.((((..((((((((..........)))))))).)))).)))).)))))..)))))))).)))))..)))).)))))	-3.60368	0.0280561	0.160321	0.0621242	0.661323	0.0180361	0.0460922	0.01002	0.00601202	0.00200401	0	0.00601202
cel-mir-74	cMP	cel-mir-73-p2	GGGACTACAAAGCAAAATGGTTCAAAAAACGTTCGGGCTTCCATCTCTTTCCCAGCCTACATCTCAACCTGGGCTGGCAAGAAATGGCAGTCTACACGTTTTTCAACCAAATGCTATGGCC	.((.(((...((((...(((((..((((((((..(((((.((((.((((..((((((((..........)))))))).)))).)))).)))))..)))))))).)))))..)))).)))))	0.402708	0.0451298	0.277749	0.09479	0.248127	0.0182959	0.293431	0.0142882	0.00470465	0.00191671	0.000696986	0.000871232
cel-mir-74	dsRBD_deletion	cel-mir-73-p2	GGGACTACAAAGCAAAATGGTTCAAAAAACGTTCGGGCTTCCATCTCTTTCCCAGCCTACATCTCAACCTGGGCTGGCAAGAAATGGCAGTCTACACGTTTTTCAACCAAATGCTATGGCC	.((.(((...((((...(((((..((((((((..(((((.((((.((((..((((((((..........)))))))).)))).)))).)))))..)))))))).)))))..)))).)))))	0.532005	0.0389663	0.35904	0.117611	0.281514	0.0208566	0.157798	0.0123105	0.00264523	0.00478177	0.000610438	0.00386611
cel-mir-74	beta_deletion	cel-mir-73-p2	GGGACTACAAAGCAAAATGGTTCAAAAAACGTTCGGGCTTCCATCTCTTTCCCAGCCTACATCTCAACCTGGGCTGGCAAGAAATGGCAGTCTACACGTTTTTCAACCAAATGCTATGGCC	.((.(((...((((...(((((..((((((((..(((((.((((.((((..((((((((..........)))))))).)))).)))).)))))..)))))))).)))))..)))).)))))	-2.55951	0.0195382	0.198934	0.0586146	0.357016	0.0301954	0.298401	0.0248668	0.0053286	0.0017762	0.0017762	0.0035524
cel-mir-74	belt_deletion	cel-mir-73-p2	GGGACTACAAAGCAAAATGGTTCAAAAAACGTTCGGGCTTCCATCTCTTTCCCAGCCTACATCTCAACCTGGGCTGGCAAGAAATGGCAGTCTACACGTTTTTCAACCAAATGCTATGGCC	.((.(((...((((...(((((..((((((((..(((((.((((.((((..((((((((..........)))))))).)))).)))).)))))..)))))))).)))))..)))).)))))	-1.33546	0.0113676	0.227695	0.0895625	0.275921	0.011712	0.365828	0.00964519	0.00378918	0.00137788	0.000344471	0.00275577
cel-mir-75	cDrosha	cel-mir-9-p14	GGGTTTCTACTTTCTTGTTGCTTTGAAGAATTGCAGTCGGTTGCAAGCTTAAATACAAATCCGAATTGTTATTAAAGCTACCAACCGGCTTCAAGTCTGAAAGAGCAGTTGAAAAAAG	..........((((...(((((((..(((.(((.(((((((((..(((((.(((((((.......))).)))).)))))..))))))))).))).)))...)))))))..))))....	-4.15597	0.201502	0.0237797	0.00876095	0.0250313	0.0475594	0.1602	0.0513141	0.0100125	0.0100125	0.428035	0.0337922
cel-mir-75	cMP	cel-mir-9-p14	GGGTTTCTACTTTCTTGTTGCTTTGAAGAATTGCAGTCGGTTGCAAGCTTAAATACAAATCCGAATTGTTATTAAAGCTACCAACCGGCTTCAAGTCTGAAAGAGCAGTTGAAAAAAG	..........((((...(((((((..(((.(((.(((((((((..(((((.(((((((.......))).)))).)))))..))))))))).))).)))...)))))))..))))....	-2.61458	0.107572	0.0114183	0.00600962	0.0673077	0.0961538	0.463942	0.0817308	0.00961538	0.00360577	0.147236	0.00540865
cel-mir-75	dsRBD_deletion	cel-mir-9-p14	GGGTTTCTACTTTCTTGTTGCTTTGAAGAATTGCAGTCGGTTGCAAGCTTAAATACAAATCCGAATTGTTATTAAAGCTACCAACCGGCTTCAAGTCTGAAAGAGCAGTTGAAAAAAG	..........((((...(((((((..(((.(((.(((((((((..(((((.(((((((.......))).)))).)))))..))))))))).))).)))...)))))))..))))....	-2.16921	0.11894	0.0124014	0.00169109	0.0434047	0.0893461	0.25	0.0845547	0.00563698	0.00563698	0.366122	0.0222661
cel-mir-75	beta_deletion	cel-mir-9-p14	GGGTTTCTACTTTCTTGTTGCTTTGAAGAATTGCAGTCGGTTGCAAGCTTAAATACAAATCCGAATTGTTATTAAAGCTACCAACCGGCTTCAAGTCTGAAAGAGCAGTTGAAAAAAG	..........((((...(((((((..(((.(((.(((((((((..(((((.(((((((.......))).)))).)))))..))))))))).))).)))...)))))))..))))....	-6.1717	0.0925926	0.0185185	0.0555556	0.0648148	0.0740741	0.481481	0.0277778	0.0185185	0.00925926	0.148148	0.00925926
cel-mir-75	belt_deletion	cel-mir-9-p14	GGGTTTCTACTTTCTTGTTGCTTTGAAGAATTGCAGTCGGTTGCAAGCTTAAATACAAATCCGAATTGTTATTAAAGCTACCAACCGGCTTCAAGTCTGAAAGAGCAGTTGAAAAAAG	..........((((...(((((((..(((.(((.(((((((((..(((((.(((((((.......))).)))).)))))..))))))))).))).)))...)))))))..))))....	-4.05998	0.169738	0.0271581	0.00775946	0.0669253	0.0678952	0.42386	0.0494665	0.00484966	0.00484966	0.164888	0.0126091
cel-mir-76	cDrosha	cel-mir-76	GGGCTCAGGTAAGATAAAATTTCAGCTCCTGTCTGGGCTTCACAATAGTCGAATACCTTAAATTTCAAAATTTGGATATTCGTTGTTGATGAAGCCTTGATGGGGGTGAGAAAGAAGTTTGCTTA	......(((((((......((((.(((((((((.((((((((((((((.((((((((................)).)))))))))))).)))))))).)))))))))..))))....))))))).	-2.64647	0.000714031	0.0332024	0.000714031	0.0342735	0.00606926	0.867904	0.0132096	0.00749732	0.00249911	0.0103534	0.023563
cel-mir-76	cMP	cel-mir-76	GGGCTCAGGTAAGATAAAATTTCAGCTCCTGTCTGGGCTTCACAATAGTCGAATACCTTAAATTTCAAAATTTGGATATTCGTTGTTGATGAAGCCTTGATGGGGGTGAGAAAGAAGTTTGCTTA	......(((((((......((((.(((((((((.((((((((((((((.((((((((................)).)))))))))))).)))))))).)))))))))..))))....))))))).	-1.99295	0	0.000317259	0.000634518	0.00158629	0.00380711	0.92481	0.0215736	0.00856599	0.00666244	0.025698	0.00634518
cel-mir-76	dsRBD_deletion	cel-mir-76	GGGCTCAGGTAAGATAAAATTTCAGCTCCTGTCTGGGCTTCACAATAGTCGAATACCTTAAATTTCAAAATTTGGATATTCGTTGTTGATGAAGCCTTGATGGGGGTGAGAAAGAAGTTTGCTTA	......(((((((......((((.(((((((((.((((((((((((((.((((((((................)).)))))))))))).)))))))).)))))))))..))))....))))))).	-2.29182	0	0.00174477	0	0.00548355	0.0057328	0.904786	0.0176969	0.00847458	0.00872383	0.0321535	0.0152044
cel-mir-76	beta_deletion	cel-mir-76	GGGCTCAGGTAAGATAAAATTTCAGCTCCTGTCTGGGCTTCACAATAGTCGAATACCTTAAATTTCAAAATTTGGATATTCGTTGTTGATGAAGCCTTGATGGGGGTGAGAAAGAAGTTTGCTTA	......(((((((......((((.(((((((((.((((((((((((((.((((((((................)).)))))))))))).)))))))).)))))))))..))))....))))))).	-3.49813	0.00235571	0.00353357	0.00235571	0.0200236	0.0106007	0.921084	0.0235571	0.00706714	0.00117786	0.00706714	0.00117786
cel-mir-76	belt_deletion	cel-mir-76	GGGCTCAGGTAAGATAAAATTTCAGCTCCTGTCTGGGCTTCACAATAGTCGAATACCTTAAATTTCAAAATTTGGATATTCGTTGTTGATGAAGCCTTGATGGGGGTGAGAAAGAAGTTTGCTTA	......(((((((......((((.(((((((((.((((((((((((((.((((((((................)).)))))))))))).)))))))).)))))))))..))))....))))))).	-2.12563	0	0.0012366	0.000412201	0.00494641	0.00865622	0.950742	0.0189613	0.00618302	0.00267931	0.00474031	0.0014427
cel-mir-77	cDrosha	cel-mir-77	GGGTTTTTTTGCATCTGCCAAACCGCCCGTTTGGATGGTTGTGCTCTGAGGAAATACGCACAGAATGTCATTTCATCAGGCCATAGCTGTCCAAATTGGTATAGAGTTTGGAATGTTG	..........((((...((((((.(((.(((((((((((((((.(((((.(((((..(((.....))).))))).))))).))))))))))))))).))).....)))))).))))..	-1.63241	0.00406394	0.00352208	0.00758602	0.0178813	0.0170685	0.384178	0.491195	0.0509347	0.0127337	0.00731509	0.00352208
cel-mir-77	cMP	cel-mir-77	GGGTTTTTTTGCATCTGCCAAACCGCCCGTTTGGATGGTTGTGCTCTGAGGAAATACGCACAGAATGTCATTTCATCAGGCCATAGCTGTCCAAATTGGTATAGAGTTTGGAATGTTG	..........((((...((((((.(((.(((((((((((((((.(((((.(((((..(((.....))).))))).))))).))))))))))))))).))).....)))))).))))..	-1.21969	0	0.00199147	0.0059744	0.0386913	0.027596	0.552774	0.311522	0.0386913	0.0136558	0.00540541	0.00369844
cel-mir-77	dsRBD_deletion	cel-mir-77	GGGTTTTTTTGCATCTGCCAAACCGCCCGTTTGGATGGTTGTGCTCTGAGGAAATACGCACAGAATGTCATTTCATCAGGCCATAGCTGTCCAAATTGGTATAGAGTTTGGAATGTTG	..........((((...((((((.(((.(((((((((((((((.(((((.(((((..(((.....))).))))).))))).))))))))))))))).))).....)))))).))))..	-1.12852	0.000852806	0.00136449	0.00494627	0.0308716	0.0313833	0.387003	0.455057	0.0605492	0.0156916	0.00562852	0.00665188
cel-mir-77	beta_deletion	cel-mir-77	GGGTTTTTTTGCATCTGCCAAACCGCCCGTTTGGATGGTTGTGCTCTGAGGAAATACGCACAGAATGTCATTTCATCAGGCCATAGCTGTCCAAATTGGTATAGAGTTTGGAATGTTG	..........((((...((((((.(((.(((((((((((((((.(((((.(((((..(((.....))).))))).))))).))))))))))))))).))).....)))))).))))..	-2.50718	0.00999092	0.00726612	0.0217984	0.0435967	0.00635786	0.309718	0.504087	0.0690282	0.013624	0.00999092	0.00454133
cel-mir-77	belt_deletion	cel-mir-77	GGGTTTTTTTGCATCTGCCAAACCGCCCGTTTGGATGGTTGTGCTCTGAGGAAATACGCACAGAATGTCATTTCATCAGGCCATAGCTGTCCAAATTGGTATAGAGTTTGGAATGTTG	..........((((...((((((.(((.(((((((((((((((.(((((.(((((..(((.....))).))))).))))).))))))))))))))).))).....)))))).))))..	-1.57035	0.00128977	0.00214961	0.00322442	0.039123	0.0197764	0.521496	0.354256	0.0434222	0.00558899	0.00472915	0.00494411
cel-mir-784	cDrosha	cel-mir-784	GGGATTCGTATTCTCAGTTTTTCGACGTCCACGTGGCACAATCTGCGTACGTAGAAAGATCAAAAAGTCACTTCTATGTACAAATGTTGCGCTGCCTGGCACAGTGAATGAATTTATGGGT	...(((((((...(((....((((..(((((.(((((.((((....((((((((((.(((......)))..))))))))))....)))).))))).))).))..)))))))...)))))))	0.427563	0.00088739	0.00186352	0.0394889	0.0453456	0.00940634	0.614207	0.0276422	0.0131334	0.0287958	0.154983	0.064247
cel-mir-784	cMP	cel-mir-784	GGGATTCGTATTCTCAGTTTTTCGACGTCCACGTGGCACAATCTGCGTACGTAGAAAGATCAAAAAGTCACTTCTATGTACAAATGTTGCGCTGCCTGGCACAGTGAATGAATTTATGGGT	...(((((((...(((....((((..(((((.(((((.((((....((((((((((.(((......)))..))))))))))....)))).))))).))).))..)))))))...)))))))	0.873111	0.000409892	0.00145739	0.021451	0.0210867	0.00970078	0.723459	0.126611	0.0281004	0.0172155	0.0256866	0.0248212
cel-mir-784	dsRBD_deletion	cel-mir-784	GGGATTCGTATTCTCAGTTTTTCGACGTCCACGTGGCACAATCTGCGTACGTAGAAAGATCAAAAAGTCACTTCTATGTACAAATGTTGCGCTGCCTGGCACAGTGAATGAATTTATGGGT	...(((((((...(((....((((..(((((.(((((.((((....((((((((((.(((......)))..))))))))))....)))).))))).))).))..)))))))...)))))))	0.57995	0.000605866	0.0018176	0.0384903	0.0351046	0.00980078	0.657864	0.136819	0.0213479	0.0240921	0.0393813	0.0346769
cel-mir-784	beta_deletion	cel-mir-784	GGGATTCGTATTCTCAGTTTTTCGACGTCCACGTGGCACAATCTGCGTACGTAGAAAGATCAAAAAGTCACTTCTATGTACAAATGTTGCGCTGCCTGGCACAGTGAATGAATTTATGGGT	...(((((((...(((....((((..(((((.(((((.((((....((((((((((.(((......)))..))))))))))....)))).))))).))).))..)))))))...)))))))	-3.26718	0.00420168	0.00420168	0.0304622	0.0682773	0.0231092	0.761555	0.0493697	0.0136555	0.0168067	0.0168067	0.0115546
cel-mir-784	belt_deletion	cel-mir-784	GGGATTCGTATTCTCAGTTTTTCGACGTCCACGTGGCACAATCTGCGTACGTAGAAAGATCAAAAAGTCACTTCTATGTACAAATGTTGCGCTGCCTGGCACAGTGAATGAATTTATGGGT	...(((((((...(((....((((..(((((.(((((.((((....((((((((((.(((......)))..))))))))))....)))).))))).))).))..)))))))...)))))))	-0.312039	0.000613648	0.000859107	0.0378621	0.0289642	0.00601375	0.794612	0.0760309	0.0167526	0.0104934	0.0163844	0.0114138
cel-mir-785	cDrosha	cel-mir-785	GGGAAGCTGCCAAAGCTCTTTTTCTCACCCATCAGCACAGAATTTTTCGCTAACAGAAACCTCAAAACAATGTAAGTGAATTGTTTTGTGTAGATGGTGGAAATGAGCAGGCAATGTTT	...((((((((...((((..((((.((((.(((.(((((((((..((((((.(((...............))).))))))..))))))))).))))))))))).)))).))))..))))	-1.80783	0.00173678	0.0229641	0.0688923	0.0233501	0.0370513	0.719027	0.0368584	0.0109996	0.00906986	0.0341567	0.0358935
cel-mir-785	cMP	cel-mir-785	GGGAAGCTGCCAAAGCTCTTTTTCTCACCCATCAGCACAGAATTTTTCGCTAACAGAAACCTCAAAACAATGTAAGTGAATTGTTTTGTGTAGATGGTGGAAATGAGCAGGCAATGTTT	...((((((((...((((..((((.((((.(((.(((((((((..((((((.(((...............))).))))))..))))))))).))))))))))).)))).))))..))))	-1.15612	0	0.00446429	0.0104739	0.0300481	0.0583791	0.822115	0.0444712	0.0145948	0.00429258	0.00669643	0.00446429
cel-mir-785	dsRBD_deletion	cel-mir-785	GGGAAGCTGCCAAAGCTCTTTTTCTCACCCATCAGCACAGAATTTTTCGCTAACAGAAACCTCAAAACAATGTAAGTGAATTGTTTTGTGTAGATGGTGGAAATGAGCAGGCAATGTTT	...((((((((...((((..((((.((((.(((.(((((((((..((((((.(((...............))).))))))..))))))))).))))))))))).)))).))))..))))	-1.06739	0	0.00773355	0.0188699	0.0500103	0.0884718	0.740256	0.0421736	0.0127861	0.00701176	0.0158796	0.0168076
cel-mir-785	beta_deletion	cel-mir-785	GGGAAGCTGCCAAAGCTCTTTTTCTCACCCATCAGCACAGAATTTTTCGCTAACAGAAACCTCAAAACAATGTAAGTGAATTGTTTTGTGTAGATGGTGGAAATGAGCAGGCAATGTTT	...((((((((...((((..((((.((((.(((.(((((((((..((((((.(((...............))).))))))..))))))))).))))))))))).)))).))))..))))	-3.52509	0	0.00464037	0.0359629	0.0522042	0.025522	0.815545	0.0324826	0.0104408	0.00580046	0.012761	0.00464037
cel-mir-785	belt_deletion	cel-mir-785	GGGAAGCTGCCAAAGCTCTTTTTCTCACCCATCAGCACAGAATTTTTCGCTAACAGAAACCTCAAAACAATGTAAGTGAATTGTTTTGTGTAGATGGTGGAAATGAGCAGGCAATGTTT	...((((((((...((((..((((.((((.(((.(((((((((..((((((.(((...............))).))))))..))))))))).))))))))))).)))).))))..))))	-1.54835	0.000400588	0.00280411	0.0174923	0.0556817	0.0487381	0.8184	0.0356523	0.0100147	0.00280411	0.00520764	0.00280411
cel-mir-786	cDrosha	cel-mir-193-p2-v1	GGGAGTAAAGTAAGTAAAGGGATAGTTCCCGATCGAATATCAGTTGGGGTATTTACAAAAAGACAAAATTGTAATGCCCTGAATGATGTTCAATCGGTGATGAATCTCATTTTTTATTG	........((((((.((.(((((...(((((((.((((((((.((((((((((.((((..........)))))))))))))).)))))))).))))).))...))))).)).)))))).	-1.50179	0.00309725	0.0227132	0.275656	0.0165187	0.0115631	0.608507	0.0355152	0.00825934	0.0107371	0.0037167	0.0037167
cel-mir-786	cMP	cel-mir-193-p2-v1	GGGAGTAAAGTAAGTAAAGGGATAGTTCCCGATCGAATATCAGTTGGGGTATTTACAAAAAGACAAAATTGTAATGCCCTGAATGATGTTCAATCGGTGATGAATCTCATTTTTTATTG	........((((((.((.(((((...(((((((.((((((((.((((((((((.((((..........)))))))))))))).)))))))).))))).))...))))).)).)))))).	-0.707362	0.00149775	0.043102	0.0938592	0.00482609	0.0078216	0.803961	0.0203029	0.0118156	0.00965219	0.00116492	0.001997
cel-mir-786	dsRBD_deletion	cel-mir-193-p2-v1	GGGAGTAAAGTAAGTAAAGGGATAGTTCCCGATCGAATATCAGTTGGGGTATTTACAAAAAGACAAAATTGTAATGCCCTGAATGATGTTCAATCGGTGATGAATCTCATTTTTTATTG	........((((((.((.(((((...(((((((.((((((((.((((((((((.((((..........)))))))))))))).)))))))).))))).))...))))).)).)))))).	-0.746399	0.00731601	0.135182	0.399651	0.0159423	0.0116838	0.355099	0.0234767	0.0108102	0.02981	0.00436777	0.00666084
cel-mir-786	beta_deletion	cel-mir-193-p2-v1	GGGAGTAAAGTAAGTAAAGGGATAGTTCCCGATCGAATATCAGTTGGGGTATTTACAAAAAGACAAAATTGTAATGCCCTGAATGATGTTCAATCGGTGATGAATCTCATTTTTTATTG	........((((((.((.(((((...(((((((.((((((((.((((((((((.((((..........)))))))))))))).)))))))).))))).))...))))).)).)))))).	-3.77486	0.00182482	0.0529197	0.291971	0.0237226	0.0127737	0.523723	0.0145985	0.0109489	0.0583942	0.00729927	0.00182482
cel-mir-786	belt_deletion	cel-mir-193-p2-v1	GGGAGTAAAGTAAGTAAAGGGATAGTTCCCGATCGAATATCAGTTGGGGTATTTACAAAAAGACAAAATTGTAATGCCCTGAATGATGTTCAATCGGTGATGAATCTCATTTTTTATTG	........((((((.((.(((((...(((((((.((((((((.((((((((((.((((..........)))))))))))))).)))))))).))))).))...))))).)).)))))).	-0.991508	0.00132085	0.0603987	0.128722	0.00504323	0.00696446	0.757205	0.0169308	0.00912584	0.0100865	0.001561	0.00264169
cel-mir-787	cDrosha	cel-mir-787	GGGAGCTCGCAGAGCAGGATGTATCAGTGGACGAAAGATACATACGATCTTACATCTTCAAAATGGTATGTAAGCTCGTTTTAGTATCTTTCGTCTCTGATCACATTCAATTAAGGTA	....((((...)))).(((((((((((.(((((((((((((..((((.(((((((((.......)).))))))).))))....)))))))))))))))))).))))))..........	-1.11083	0.0034459	0.00305208	0.00561189	0.017328	0.0170326	0.86305	0.0528699	0.0177218	0.00541498	0.00955006	0.00492271
cel-mir-787	cMP	cel-mir-787	GGGAGCTCGCAGAGCAGGATGTATCAGTGGACGAAAGATACATACGATCTTACATCTTCAAAATGGTATGTAAGCTCGTTTTAGTATCTTTCGTCTCTGATCACATTCAATTAAGGTA	....((((...)))).(((((((((((.(((((((((((((..((((.(((((((((.......)).))))))).))))....)))))))))))))))))).))))))..........	-1.41765	0.000680967	0.00102145	0.00391556	0.0864828	0.0440926	0.795369	0.0425604	0.0125979	0.00374532	0.00783112	0.00170242
cel-mir-787	dsRBD_deletion	cel-mir-787	GGGAGCTCGCAGAGCAGGATGTATCAGTGGACGAAAGATACATACGATCTTACATCTTCAAAATGGTATGTAAGCTCGTTTTAGTATCTTTCGTCTCTGATCACATTCAATTAAGGTA	....((((...)))).(((((((((((.(((((((((((((..((((.(((((((((.......)).))))))).))))....)))))))))))))))))).))))))..........	-1.71377	0.00186891	0.00186891	0.00333734	0.134027	0.0556668	0.732212	0.0392471	0.0130824	0.00547323	0.00640769	0.00680817
cel-mir-787	beta_deletion	cel-mir-787	GGGAGCTCGCAGAGCAGGATGTATCAGTGGACGAAAGATACATACGATCTTACATCTTCAAAATGGTATGTAAGCTCGTTTTAGTATCTTTCGTCTCTGATCACATTCAATTAAGGTA	....((((...)))).(((((((((((.(((((((((((((..((((.(((((((((.......)).))))))).))))....)))))))))))))))))).))))))..........	-3.43289	0.00360036	0.00270027	0.00270027	0.157516	0.0342034	0.757876	0.0171017	0.0135014	0.00360036	0.00450045	0.00270027
cel-mir-787	belt_deletion	cel-mir-787	GGGAGCTCGCAGAGCAGGATGTATCAGTGGACGAAAGATACATACGATCTTACATCTTCAAAATGGTATGTAAGCTCGTTTTAGTATCTTTCGTCTCTGATCACATTCAATTAAGGTA	....((((...)))).(((((((((((.(((((((((((((..((((.(((((((((.......)).))))))).))))....)))))))))))))))))).))))))..........	-1.86641	0.000688421	0	0.00110147	0.0746248	0.0402038	0.821286	0.0371747	0.00881179	0.00481895	0.00715958	0.00413052
cel-mir-788	cDrosha	cel-mir-788-v1	GGGATTACAAATTTTCAGCTGGAAGCTCACTTTTCCGCTTCTAACTTCCATTTGCAGAGTTCAAGTAATCTGGAAATGGATTAGAATCGTGGAAAAGTTAGTGAATAGCAGTTTTCAAAA	((((........)))).((((...(((.((((((((((((((((..(((((((.((((..........)))).)))))))))))))..)))))))))).)))...))))...........	-2.62998	0.00644238	0.0103794	0.023622	0.10952	0.0458125	0.382963	0.136006	0.221546	0.0518969	0.00930565	0.00250537
cel-mir-788	cMP	cel-mir-788-v1	GGGATTACAAATTTTCAGCTGGAAGCTCACTTTTCCGCTTCTAACTTCCATTTGCAGAGTTCAAGTAATCTGGAAATGGATTAGAATCGTGGAAAAGTTAGTGAATAGCAGTTTTCAAAA	((((........)))).((((...(((.((((((((((((((((..(((((((.((((..........)))).)))))))))))))..)))))))))).)))...))))...........	-0.487567	0.000793201	0.00339943	0.00827195	0.0756941	0.0605099	0.56136	0.245552	0.0276487	0.0117847	0.00453258	0.000453258
cel-mir-788	dsRBD_deletion	cel-mir-788-v1	GGGATTACAAATTTTCAGCTGGAAGCTCACTTTTCCGCTTCTAACTTCCATTTGCAGAGTTCAAGTAATCTGGAAATGGATTAGAATCGTGGAAAAGTTAGTGAATAGCAGTTTTCAAAA	((((........)))).((((...(((.((((((((((((((((..(((((((.((((..........)))).)))))))))))))..)))))))))).)))...))))...........	-0.610601	0.000709276	0.00472851	0.0104027	0.0806998	0.0758925	0.49799	0.254709	0.0498857	0.0188352	0.00528016	0.000866893
cel-mir-788	beta_deletion	cel-mir-788-v1	GGGATTACAAATTTTCAGCTGGAAGCTCACTTTTCCGCTTCTAACTTCCATTTGCAGAGTTCAAGTAATCTGGAAATGGATTAGAATCGTGGAAAAGTTAGTGAATAGCAGTTTTCAAAA	((((........)))).((((...(((.((((((((((((((((..(((((((.((((..........)))).)))))))))))))..)))))))))).)))...))))...........	-3.33577	0.00320171	0	0.0160085	0.26254	0.0629669	0.357524	0.215582	0.0618997	0.0149413	0.00426894	0.00106724
cel-mir-788	belt_deletion	cel-mir-788-v1	GGGATTACAAATTTTCAGCTGGAAGCTCACTTTTCCGCTTCTAACTTCCATTTGCAGAGTTCAAGTAATCTGGAAATGGATTAGAATCGTGGAAAAGTTAGTGAATAGCAGTTTTCAAAA	((((........)))).((((...(((.((((((((((((((((..(((((((.((((..........)))).)))))))))))))..)))))))))).)))...))))...........	-0.862728	0.00113211	0.00400592	0.0140207	0.133937	0.0719324	0.518244	0.218236	0.0297832	0.00600888	0.00209005	0.000609597
cel-mir-789-1	cDrosha	cel-mir-789-p1	GGGGTGAATCAGACGAATGTCCTGAAGGCAGGCAATTGATGACCCAGACAAGGACTAATCAAGATTGTCGATCTAGTCCCTGCCTGGGTCACCAATTGTCGGCCCCCGCGGGCAAAGAATATAT	.................(((((((..(((.((((((((.((((((((.((.(((((((((.........))).)))))).)).)))))))).)))))))).)))..)).)))))..........	-7.27401	0.590361	0.0120482	0	0	0	0.26506	0.0120482	0	0.120482	0	0
cel-mir-789-1	cMP	cel-mir-789-p1	GGGGTGAATCAGACGAATGTCCTGAAGGCAGGCAATTGATGACCCAGACAAGGACTAATCAAGATTGTCGATCTAGTCCCTGCCTGGGTCACCAATTGTCGGCCCCCGCGGGCAAAGAATATAT	.................(((((((..(((.((((((((.((((((((.((.(((((((((.........))).)))))).)).)))))))).)))))))).)))..)).)))))..........	-6.64345	0.423913	0.0108696	0	0	0.0108696	0.25	0.0326087	0	0.25	0.0108696	0.0108696
cel-mir-789-1	beta_deletion	cel-mir-789-p1	GGGGTGAATCAGACGAATGTCCTGAAGGCAGGCAATTGATGACCCAGACAAGGACTAATCAAGATTGTCGATCTAGTCCCTGCCTGGGTCACCAATTGTCGGCCCCCGCGGGCAAAGAATATAT	.................(((((((..(((.((((((((.((((((((.((.(((((((((.........))).)))))).)).)))))))).)))))))).)))..)).)))))..........	-6.10813	0.392157	0.00980392	0	0	0.0196078	0.303922	0.00980392	0	0.254902	0.00980392	0
cel-mir-789-1	belt_deletion	cel-mir-789-p1	GGGGTGAATCAGACGAATGTCCTGAAGGCAGGCAATTGATGACCCAGACAAGGACTAATCAAGATTGTCGATCTAGTCCCTGCCTGGGTCACCAATTGTCGGCCCCCGCGGGCAAAGAATATAT	.................(((((((..(((.((((((((.((((((((.((.(((((((((.........))).)))))).)).)))))))).)))))))).)))..)).)))))..........	-8.49007	0.302326	0.0232558	0	0.0232558	0	0.395349	0	0	0.255814	0	0
cel-mir-79	cDrosha	cel-mir-9-p15	GGGGTAAGTTGAAATTAGTAGACATTCTCCGATCTTTGGTGATTCAGCTTCAATGATTGGCTACAGGTTTCTTTCATAAAGCTAGGTTACCAAAGCTCGGCGTCTTGATCTACAGTTCTTTT	.................(((((((....((((.(((((((((((.(((((..((((..((((...))))....)))).))))).))))))))))).)))).....)).))))).........	-2.45616	0.00173317	0.00219535	0.0895086	0.533855	0.0308119	0.114389	0.0660915	0.0108997	0.0759128	0.00770297	0.0669003
cel-mir-79	cMP	cel-mir-9-p15	GGGGTAAGTTGAAATTAGTAGACATTCTCCGATCTTTGGTGATTCAGCTTCAATGATTGGCTACAGGTTTCTTTCATAAAGCTAGGTTACCAAAGCTCGGCGTCTTGATCTACAGTTCTTTT	.................(((((((....((((.(((((((((((.(((((..((((..((((...))))....)))).))))).))))))))))).)))).....)).))))).........	-1.51656	0.00123509	0.00196491	0.0334877	0.400898	0.0704281	0.194919	0.0761825	0.0291088	0.145993	0.0146807	0.0311018
cel-mir-79	dsRBD_deletion	cel-mir-9-p15	GGGGTAAGTTGAAATTAGTAGACATTCTCCGATCTTTGGTGATTCAGCTTCAATGATTGGCTACAGGTTTCTTTCATAAAGCTAGGTTACCAAAGCTCGGCGTCTTGATCTACAGTTCTTTT	.................(((((((....((((.(((((((((((.(((((..((((..((((...))))....)))).))))).))))))))))).)))).....)).))))).........	-1.91867	0.00151608	0.00227413	0.0783626	0.417942	0.0501966	0.100062	0.0858246	0.021391	0.166248	0.0218885	0.0542948
cel-mir-79	beta_deletion	cel-mir-9-p15	GGGGTAAGTTGAAATTAGTAGACATTCTCCGATCTTTGGTGATTCAGCTTCAATGATTGGCTACAGGTTTCTTTCATAAAGCTAGGTTACCAAAGCTCGGCGTCTTGATCTACAGTTCTTTT	.................(((((((....((((.(((((((((((.(((((..((((..((((...))))....)))).))))).))))))))))).)))).....)).))))).........	-4.30126	0.00227675	0.0113838	0.151025	0.291677	0.0311156	0.0796863	0.113585	0.0632431	0.229952	0.0073362	0.01872
cel-mir-79	belt_deletion	cel-mir-9-p15	GGGGTAAGTTGAAATTAGTAGACATTCTCCGATCTTTGGTGATTCAGCTTCAATGATTGGCTACAGGTTTCTTTCATAAAGCTAGGTTACCAAAGCTCGGCGTCTTGATCTACAGTTCTTTT	.................(((((((....((((.(((((((((((.(((((..((((..((((...))))....)))).))))).))))))))))).)))).....)).))))).........	-2.35384	0.000683507	0.00208024	0.0410104	0.510609	0.0615453	0.179465	0.0630906	0.0208618	0.0966716	0.0072214	0.0167608
cel-mir-791	cDrosha	cel-mir-791	GGGAGTCTACTTTGTAGGTTTGAACCTTCGATTACCTTATCCGTTGTAGCCAAAGTTCAACGAAGCGGCAACTTTGGCACTCCGCAGATAAGGCAATCGATTGTTTTTGACACTTCAATAC	.(((((((((...))))(((.((((..((((((.(((((((((..((.(((((((((...((...))..)))))))))))..))..))))))).))))))..))))..)))))))).....	-2.12166	0.000266546	0.000772983	0.0011728	0.0321987	0.028627	0.0205507	0.00274542	0.00634379	0.501479	0.332463	0.0733801
cel-mir-791	cMP	cel-mir-791	GGGAGTCTACTTTGTAGGTTTGAACCTTCGATTACCTTATCCGTTGTAGCCAAAGTTCAACGAAGCGGCAACTTTGGCACTCCGCAGATAAGGCAATCGATTGTTTTTGACACTTCAATAC	.(((((((((...))))(((.((((..((((((.(((((((((..((.(((((((((...((...))..)))))))))))..))..))))))).))))))..))))..)))))))).....	-3.48508	0.000287604	0.00115042	0.00287604	0.108427	0.244272	0.0875276	0.00402646	0.0234877	0.332854	0.168728	0.0263637
cel-mir-791	dsRBD_deletion	cel-mir-791	GGGAGTCTACTTTGTAGGTTTGAACCTTCGATTACCTTATCCGTTGTAGCCAAAGTTCAACGAAGCGGCAACTTTGGCACTCCGCAGATAAGGCAATCGATTGTTTTTGACACTTCAATAC	.(((((((((...))))(((.((((..((((((.(((((((((..((.(((((((((...((...))..)))))))))))..))..))))))).))))))..))))..)))))))).....	-3.20515	0.00090767	0.00090767	0.00378196	0.186627	0.188594	0.0372649	0.00252131	0.0190106	0.299531	0.2248	0.0360547
cel-mir-791	beta_deletion	cel-mir-791	GGGAGTCTACTTTGTAGGTTTGAACCTTCGATTACCTTATCCGTTGTAGCCAAAGTTCAACGAAGCGGCAACTTTGGCACTCCGCAGATAAGGCAATCGATTGTTTTTGACACTTCAATAC	.(((((((((...))))(((.((((..((((((.(((((((((..((.(((((((((...((...))..)))))))))))..))..))))))).))))))..))))..)))))))).....	-4.54	0.00234436	0.00364678	0.0119823	0.286012	0.190935	0.0685074	0.00468872	0.0135452	0.308935	0.0974212	0.0119823
cel-mir-791	belt_deletion	cel-mir-791	GGGAGTCTACTTTGTAGGTTTGAACCTTCGATTACCTTATCCGTTGTAGCCAAAGTTCAACGAAGCGGCAACTTTGGCACTCCGCAGATAAGGCAATCGATTGTTTTTGACACTTCAATAC	.(((((((((...))))(((.((((..((((((.(((((((((..((.(((((((((...((...))..)))))))))))..))..))))))).))))))..))))..)))))))).....	-3.44864	0.00144012	0.00127396	0.0036557	0.262324	0.296001	0.0776005	0.00321258	0.00997009	0.22045	0.110336	0.0137366
cel-mir-792	cDrosha	cel-mir-792	GGGTTATTTAATCATTTTAAGTTGGTCAACGTTTGAGAGTTCAAAAGATTTAGCAATTTTATACGAGTGAAATTGAAATCTCTTCAACTTTCAGACGTTTTCTGATTTATTAGCAAGGTA	.................((((((((..((((((((((((((.((.((((((..(((((((((....))))))))))))))).)).))))))))))))))..))))))))...........	-2.64533	0.00118624	0.00711744	0.00948992	0.188612	0.0106762	0.618031	0.0201661	0.0996441	0.0201661	0.0166074	0.00830368
cel-mir-792	cMP	cel-mir-792	GGGTTATTTAATCATTTTAAGTTGGTCAACGTTTGAGAGTTCAAAAGATTTAGCAATTTTATACGAGTGAAATTGAAATCTCTTCAACTTTCAGACGTTTTCTGATTTATTAGCAAGGTA	.................((((((((..((((((((((((((.((.((((((..(((((((((....))))))))))))))).)).))))))))))))))..))))))))...........	-0.066787	0	0.000555093	0.00305301	0.086317	0.00638357	0.72967	0.0405218	0.117125	0.0077713	0.0077713	0.000832639
cel-mir-792	dsRBD_deletion	cel-mir-792	GGGTTATTTAATCATTTTAAGTTGGTCAACGTTTGAGAGTTCAAAAGATTTAGCAATTTTATACGAGTGAAATTGAAATCTCTTCAACTTTCAGACGTTTTCTGATTTATTAGCAAGGTA	.................((((((((..((((((((((((((.((.((((((..(((((((((....))))))))))))))).)).))))))))))))))..))))))))...........	-0.178601	0.000383068	0.00191534	0.00976824	0.150737	0.00593756	0.599119	0.0298793	0.172381	0.0157058	0.0128328	0.00134074
cel-mir-792	beta_deletion	cel-mir-792	GGGTTATTTAATCATTTTAAGTTGGTCAACGTTTGAGAGTTCAAAAGATTTAGCAATTTTATACGAGTGAAATTGAAATCTCTTCAACTTTCAGACGTTTTCTGATTTATTAGCAAGGTA	.................((((((((..((((((((((((((.((.((((((..(((((((((....))))))))))))))).)).))))))))))))))..))))))))...........	-3.18587	0	0.00315457	0.00315457	0.164038	0.00630915	0.747634	0.0189274	0.044164	0.00946372	0.00315457	0
cel-mir-792	belt_deletion	cel-mir-792	GGGTTATTTAATCATTTTAAGTTGGTCAACGTTTGAGAGTTCAAAAGATTTAGCAATTTTATACGAGTGAAATTGAAATCTCTTCAACTTTCAGACGTTTTCTGATTTATTAGCAAGGTA	.................((((((((..((((((((((((((.((.((((((..(((((((((....))))))))))))))).)).))))))))))))))..))))))))...........	-0.0968816	0.000335852	0.00201511	0.0077246	0.153149	0.00486986	0.685139	0.0268682	0.103778	0.00856423	0.00638119	0.00117548
cel-mir-794	cDrosha	cel-mir-794	GGGATTCTGCAAAAAAAAACTGAGCGTGTCTCTTGAGGTAATCATCGTTGTCACTTCGCAAAGTTGGAATTGAAAACGTTGTCTATCTCGAAAGGCTTATCAGTTTCTCACTCACAA	((((.............((((((....((((.((((((((..((.((((.(((.(((.((....))))).))).)))).))..)))))))).))))...))))))))))........	-2.66511	0.00887762	0.0139505	0.0234623	0.043754	0.0133164	0.230818	0.21116	0.28662	0.0304375	0.0101458	0.127457
cel-mir-794	cMP	cel-mir-794	GGGATTCTGCAAAAAAAAACTGAGCGTGTCTCTTGAGGTAATCATCGTTGTCACTTCGCAAAGTTGGAATTGAAAACGTTGTCTATCTCGAAAGGCTTATCAGTTTCTCACTCACAA	((((.............((((((....((((.((((((((..((.((((.(((.(((.((....))))).))).)))).))..)))))))).))))...))))))))))........	-0.580379	0.00814877	0.00710405	0.0261178	0.184079	0.0313414	0.208525	0.146887	0.318429	0.0311325	0.0112829	0.0269536
cel-mir-794	dsRBD_deletion	cel-mir-794	GGGATTCTGCAAAAAAAAACTGAGCGTGTCTCTTGAGGTAATCATCGTTGTCACTTCGCAAAGTTGGAATTGAAAACGTTGTCTATCTCGAAAGGCTTATCAGTTTCTCACTCACAA	((((.............((((((....((((.((((((((..((.((((.(((.(((.((....))))).))).)))).))..)))))))).))))...))))))))))........	-0.846673	0.0040122	0.00674049	0.0223078	0.128872	0.0245546	0.187931	0.140266	0.328519	0.0454181	0.0110737	0.100305
cel-mir-794	beta_deletion	cel-mir-794	GGGATTCTGCAAAAAAAAACTGAGCGTGTCTCTTGAGGTAATCATCGTTGTCACTTCGCAAAGTTGGAATTGAAAACGTTGTCTATCTCGAAAGGCTTATCAGTTTCTCACTCACAA	((((.............((((((....((((.((((((((..((.((((.(((.(((.((....))))).))).)))).))..)))))))).))))...))))))))))........	-4.9658	0.0685714	0.0571429	0.0571429	0.177143	0.0914286	0.194286	0.12	0.165714	0.0457143	0.0114286	0.0114286
cel-mir-794	belt_deletion	cel-mir-794	GGGATTCTGCAAAAAAAAACTGAGCGTGTCTCTTGAGGTAATCATCGTTGTCACTTCGCAAAGTTGGAATTGAAAACGTTGTCTATCTCGAAAGGCTTATCAGTTTCTCACTCACAA	((((.............((((((....((((.((((((((..((.((((.(((.(((.((....))))).))).)))).))..)))))))).))))...))))))))))........	-2.55353	0.0184735	0.0126398	0.04035	0.258629	0.0510452	0.187166	0.0860476	0.245017	0.0384054	0.010209	0.0520175
cel-mir-795	cDrosha	cel-let-7-p9	GGGGCTATACATATTCCGAGAAACGTTACCTGCTGAGGTAGATTGATCAGCGAGCTTGATACCCCGTTCAAAATCGTGATCAGTATACTTCGTCAGGCAGCTTGTTTTCTTTTTGTGTT	........(((((....(((((..(((.((((.(((((((.((((((((.(((..((((........))))..))))))))))).))))))).)))).)))...)))))....))))).	0.753825	0.000837404	0.0076762	0.578158	0.0831124	0.0136776	0.248011	0.019679	0.0187718	0.00411724	0.00188416	0.0240754
cel-mir-795	cMP	cel-let-7-p9	GGGGCTATACATATTCCGAGAAACGTTACCTGCTGAGGTAGATTGATCAGCGAGCTTGATACCCCGTTCAAAATCGTGATCAGTATACTTCGTCAGGCAGCTTGTTTTCTTTTTGTGTT	........(((((....(((((..(((.((((.(((((((.((((((((.(((..((((........))))..))))))))))).))))))).)))).)))...)))))....))))).	1.59818	0.000380311	0.0050527	0.324514	0.0517766	0.0061393	0.255895	0.0598175	0.277464	0.0121156	0.00456373	0.00228186
cel-mir-795	dsRBD_deletion	cel-let-7-p9	GGGGCTATACATATTCCGAGAAACGTTACCTGCTGAGGTAGATTGATCAGCGAGCTTGATACCCCGTTCAAAATCGTGATCAGTATACTTCGTCAGGCAGCTTGTTTTCTTTTTGTGTT	........(((((....(((((..(((.((((.(((((((.((((((((.(((..((((........))))..))))))))))).))))))).)))).)))...)))))....))))).	1.57746	0.000668779	0.00644139	0.338613	0.069905	0.00665259	0.196797	0.0570926	0.290707	0.0105245	0.00373108	0.0188666
cel-mir-795	beta_deletion	cel-let-7-p9	GGGGCTATACATATTCCGAGAAACGTTACCTGCTGAGGTAGATTGATCAGCGAGCTTGATACCCCGTTCAAAATCGTGATCAGTATACTTCGTCAGGCAGCTTGTTTTCTTTTTGTGTT	........(((((....(((((..(((.((((.(((((((.((((((((.(((..((((........))))..))))))))))).))))))).)))).)))...)))))....))))).	-2.16006	0.00384615	0.00865385	0.655769	0.0653846	0.0201923	0.0846154	0.025	0.105769	0.00769231	0.00192308	0.0211538
cel-mir-795	belt_deletion	cel-let-7-p9	GGGGCTATACATATTCCGAGAAACGTTACCTGCTGAGGTAGATTGATCAGCGAGCTTGATACCCCGTTCAAAATCGTGATCAGTATACTTCGTCAGGCAGCTTGTTTTCTTTTTGTGTT	........(((((....(((((..(((.((((.(((((((.((((((((.(((..((((........))))..))))))))))).))))))).)))).)))...)))))....))))).	0.812295	0.000388544	0.00488455	0.398202	0.0515653	0.0062167	0.295293	0.0396314	0.18306	0.00693828	0.00238677	0.0114343
cel-mir-796	cDrosha	cel-mir-796	GGGTTAAATACTTCAGATACTCTAATGACAAGCTGGAATGTAGTTGAGGTTAGTAAAAGCACTATACTTGTTACAAACCTTGCCACGTTCCGACTTGTCAAAAGAGTCACAAAACTACA	..................(((((..(((((((.((((((((.((.((((((.(((((((.......))).)))).)))))))).)))))))).)))))))..)))))............	-0.381452	0.00604767	0.0537175	0.14799	0.0145856	0.191391	0.361081	0.0110281	0.0103166	0.165066	0.022412	0.0163643
cel-mir-796	cMP	cel-mir-796	GGGTTAAATACTTCAGATACTCTAATGACAAGCTGGAATGTAGTTGAGGTTAGTAAAAGCACTATACTTGTTACAAACCTTGCCACGTTCCGACTTGTCAAAAGAGTCACAAAACTACA	..................(((((..(((((((.((((((((.((.((((((.(((((((.......))).)))).)))))))).)))))))).)))))))..)))))............	0.317296	0.00275735	0.020527	0.0842525	0.028799	0.54136	0.254902	0.00857843	0.00827206	0.041973	0.00582108	0.00275735
cel-mir-796	dsRBD_deletion	cel-mir-796	GGGTTAAATACTTCAGATACTCTAATGACAAGCTGGAATGTAGTTGAGGTTAGTAAAAGCACTATACTTGTTACAAACCTTGCCACGTTCCGACTTGTCAAAAGAGTCACAAAACTACA	..................(((((..(((((((.((((((((.((.((((((.(((((((.......))).)))).)))))))).)))))))).)))))))..)))))............	0.160324	0.0052356	0.0362129	0.117147	0.0451571	0.541012	0.0804974	0.0074171	0.00676265	0.127836	0.0224695	0.0102531
cel-mir-796	beta_deletion	cel-mir-796	GGGTTAAATACTTCAGATACTCTAATGACAAGCTGGAATGTAGTTGAGGTTAGTAAAAGCACTATACTTGTTACAAACCTTGCCACGTTCCGACTTGTCAAAAGAGTCACAAAACTACA	..................(((((..(((((((.((((((((.((.((((((.(((((((.......))).)))).)))))))).)))))))).)))))))..)))))............	-1.00935	0.00201005	0.0271357	0.147739	0.0170854	0.702513	0.0703518	0.00502513	0.00301508	0.0201005	0.00502513	0
cel-mir-796	belt_deletion	cel-mir-796	GGGTTAAATACTTCAGATACTCTAATGACAAGCTGGAATGTAGTTGAGGTTAGTAAAAGCACTATACTTGTTACAAACCTTGCCACGTTCCGACTTGTCAAAAGAGTCACAAAACTACA	..................(((((..(((((((.((((((((.((.((((((.(((((((.......))).)))).)))))))).)))))))).)))))))..)))))............	-0.573828	0.00505051	0.0343434	0.119529	0.0181818	0.552862	0.233333	0.0043771	0.00505051	0.0178451	0.00707071	0.0023569
cel-mir-797	cDrosha	cel-mir-2-o5	GGGTCGAGCACGATGACCCCGTCCAATGGACGATATCACAGCAATCACAATGAGAAGAATACATCTAGATACTCTTTTCATTGGTTTCTGTGAAATCGTATTTGAATGGAAAGTTTTATATT	.(((((.......)))))((((.(((...(((((.((((((.(((((..(((((((((.((........)).)))))))))))))).)))))).)))))..))).)))).............	-3.57337	0.00237107	0.0124481	0.00355661	0.00237107	0.215175	0.0764671	0.0136337	0.0201541	0.00652045	0.117961	0.529342
cel-mir-797	cMP	cel-mir-2-o5	GGGTCGAGCACGATGACCCCGTCCAATGGACGATATCACAGCAATCACAATGAGAAGAATACATCTAGATACTCTTTTCATTGGTTTCTGTGAAATCGTATTTGAATGGAAAGTTTTATATT	.(((((.......)))))((((.(((...(((((.((((((.(((((..(((((((((.((........)).)))))))))))))).)))))).)))))..))).)))).............	-2.33526	0	0.00140499	0.00175623	0.0115911	0.0547945	0.407095	0.0151036	0.0179136	0.00421496	0.347734	0.138391
cel-mir-797	dsRBD_deletion	cel-mir-2-o5	GGGTCGAGCACGATGACCCCGTCCAATGGACGATATCACAGCAATCACAATGAGAAGAATACATCTAGATACTCTTTTCATTGGTTTCTGTGAAATCGTATTTGAATGGAAAGTTTTATATT	.(((((.......)))))((((.(((...(((((.((((((.(((((..(((((((((.((........)).)))))))))))))).)))))).)))))..))).)))).............	-1.99366	0.000177022	0.00106213	0.0015932	0.00955921	0.0720482	0.308373	0.0164631	0.0132767	0.00654983	0.362542	0.208355
cel-mir-797	beta_deletion	cel-mir-2-o5	GGGTCGAGCACGATGACCCCGTCCAATGGACGATATCACAGCAATCACAATGAGAAGAATACATCTAGATACTCTTTTCATTGGTTTCTGTGAAATCGTATTTGAATGGAAAGTTTTATATT	.(((((.......)))))((((.(((...(((((.((((((.(((((..(((((((((.((........)).)))))))))))))).)))))).)))))..))).)))).............	-5.22322	0.0272109	0.0102041	0.0204082	0.0102041	0.221088	0.469388	0.0204082	0.037415	0.00680272	0.0782313	0.0986395
cel-mir-797	belt_deletion	cel-mir-2-o5	GGGTCGAGCACGATGACCCCGTCCAATGGACGATATCACAGCAATCACAATGAGAAGAATACATCTAGATACTCTTTTCATTGGTTTCTGTGAAATCGTATTTGAATGGAAAGTTTTATATT	.(((((.......)))))((((.(((...(((((.((((((.(((((..(((((((((.((........)).)))))))))))))).)))))).)))))..))).)))).............	-2.90323	0	0.00123419	0.00431965	0.0120333	0.128047	0.58593	0.0172786	0.0212897	0.00401111	0.136995	0.0888615
cel-mir-799	cDrosha	cel-mir-799	GGGATAAAATATGTTAGTTTTTCAATTTTTTTCACCGGTTTTAAAAAGTGGTTTCACATTCAATAAAGACATGTGAACCCTGATAAAGCTAGTGGAAATATCGGAAAACATTGTTAGGAG	................(((((((.((..(((((((.(((((((...((.((((.(((((((......)).)))))))))))..))))))).))))))).)).)))))))...........	0.276359	0.00136705	0.00117176	0.00156235	0.00488234	0.729616	0.0746021	0.0427693	0.134167	0.00497998	0.00244117	0.00244117
cel-mir-799	cMP	cel-mir-799	GGGATAAAATATGTTAGTTTTTCAATTTTTTTCACCGGTTTTAAAAAGTGGTTTCACATTCAATAAAGACATGTGAACCCTGATAAAGCTAGTGGAAATATCGGAAAACATTGTTAGGAG	................(((((((.((..(((((((.(((((((...((.((((.(((((((......)).)))))))))))..))))))).))))))).)).)))))))...........	1.30864	0.000533903	0.000266951	0.000266951	0.00173518	0.470035	0.390483	0.0390416	0.0900294	0.00520555	0.00180192	0.000600641
cel-mir-799	dsRBD_deletion	cel-mir-799	GGGATAAAATATGTTAGTTTTTCAATTTTTTTCACCGGTTTTAAAAAGTGGTTTCACATTCAATAAAGACATGTGAACCCTGATAAAGCTAGTGGAAATATCGGAAAACATTGTTAGGAG	................(((((((.((..(((((((.(((((((...((.((((.(((((((......)).)))))))))))..))))))).))))))).)).)))))))...........	1.13319	0.000240662	0.000336927	0.000625722	0.00332114	0.541586	0.248797	0.0542934	0.139873	0.00644975	0.00317674	0.00129958
cel-mir-799	beta_deletion	cel-mir-799	GGGATAAAATATGTTAGTTTTTCAATTTTTTTCACCGGTTTTAAAAAGTGGTTTCACATTCAATAAAGACATGTGAACCCTGATAAAGCTAGTGGAAATATCGGAAAACATTGTTAGGAG	................(((((((.((..(((((((.(((((((...((.((((.(((((((......)).)))))))))))..))))))).))))))).)).)))))))...........	-2.48694	0.0181818	0.0206061	0.0121212	0.00848485	0.483636	0.372121	0.0266667	0.049697	0.00242424	0.00242424	0.00363636
cel-mir-799	belt_deletion	cel-mir-799	GGGATAAAATATGTTAGTTTTTCAATTTTTTTCACCGGTTTTAAAAAGTGGTTTCACATTCAATAAAGACATGTGAACCCTGATAAAGCTAGTGGAAATATCGGAAAACATTGTTAGGAG	................(((((((.((..(((((((.(((((((...((.((((.(((((((......)).)))))))))))..))))))).))))))).)).)))))))...........	0.654687	6.22239e-05	0.000622239	0.000497791	0.00255118	0.51764	0.336445	0.0387033	0.0966959	0.004169	0.00180449	0.00080891
cel-mir-80	cDrosha	cel-bantam-p2	GGGATTCCTTTTTCAATGGACACTCGTTCGCTCAGCTTTCGACATGATTCTGAACAATCCGCAAGCCCATGTTGTTGAGATCATTAGTTGAAAGCCGAATGATCAGAGATATCCACATTCACA	((((......))))..((((..(((..(((.((.((((((((((((((.((.((((((............)))))).)))))))..))))))))).)).)))...)))...))))........	-3.65794	0.00355366	0.0021322	0.000710732	0.00142146	0.00639659	0.370291	0.010661	0.00710732	0.191898	0.157072	0.248756
cel-mir-80	cMP	cel-bantam-p2	GGGATTCCTTTTTCAATGGACACTCGTTCGCTCAGCTTTCGACATGATTCTGAACAATCCGCAAGCCCATGTTGTTGAGATCATTAGTTGAAAGCCGAATGATCAGAGATATCCACATTCACA	((((......))))..((((..(((..(((.((.((((((((((((((.((.((((((............)))))).)))))))..))))))))).)).)))...)))...))))........	-2.98843	0	0	0.00062461	0.00062461	0.00437227	0.32792	0.0131168	0.0936914	0.196127	0.169894	0.193629
cel-mir-80	dsRBD_deletion	cel-bantam-p2	GGGATTCCTTTTTCAATGGACACTCGTTCGCTCAGCTTTCGACATGATTCTGAACAATCCGCAAGCCCATGTTGTTGAGATCATTAGTTGAAAGCCGAATGATCAGAGATATCCACATTCACA	((((......))))..((((..(((..(((.((.((((((((((((((.((.((((((............)))))).)))))))..))))))))).)).)))...)))...))))........	-3.20197	0.000462535	0	0.000925069	0.000925069	0.00878816	0.418131	0.0120259	0.0453284	0.147549	0.157262	0.208603
cel-mir-80	beta_deletion	cel-bantam-p2	GGGATTCCTTTTTCAATGGACACTCGTTCGCTCAGCTTTCGACATGATTCTGAACAATCCGCAAGCCCATGTTGTTGAGATCATTAGTTGAAAGCCGAATGATCAGAGATATCCACATTCACA	((((......))))..((((..(((..(((.((.((((((((((((((.((.((((((............)))))).)))))))..))))))))).)).)))...)))...))))........	-5.45758	0.00452489	0.00904977	0	0.0226244	0.0226244	0.570136	0.0226244	0.00904977	0.153846	0.126697	0.0588235
cel-mir-80	belt_deletion	cel-bantam-p2	GGGATTCCTTTTTCAATGGACACTCGTTCGCTCAGCTTTCGACATGATTCTGAACAATCCGCAAGCCCATGTTGTTGAGATCATTAGTTGAAAGCCGAATGATCAGAGATATCCACATTCACA	((((......))))..((((..(((..(((.((.((((((((((((((.((.((((((............)))))).)))))))..))))))))).)).)))...)))...))))........	-3.51623	0.00106724	0	0	0.00160085	0.0154749	0.63127	0.0101387	0.0378869	0.106724	0.0923159	0.103522
cel-mir-800	cDrosha	cel-mir-800	GGGTCCAAAGGGTAGGATACCGTGAACGGCGGCTGACAATTTCCGAGTTAGGCCACTCTTATAATCAGTGGCCAAACTCGGAAATTGTCTGCCGCCGTGAAAACCTACCCCTCGGAA	...(((...(((((((.........((((((((.(((((((((((((((.(((((((.........))))))).))))))))))))))).)))))))).....)))))))...))).	-3.86236	0	0.0666667	0.0333333	0.0666667	0.0666667	0.2	0	0	0.1	0.133333	0.333333
cel-mir-800	cMP	cel-mir-800	GGGTCCAAAGGGTAGGATACCGTGAACGGCGGCTGACAATTTCCGAGTTAGGCCACTCTTATAATCAGTGGCCAAACTCGGAAATTGTCTGCCGCCGTGAAAACCTACCCCTCGGAA	...(((...(((((((.........((((((((.(((((((((((((((.(((((((.........))))))).))))))))))))))).)))))))).....)))))))...))).	-0.72443	0	0.0105263	0.0105263	0.194737	0.189474	0.463158	0.0421053	0.0157895	0.0526316	0.00526316	0.0157895
cel-mir-800	dsRBD_deletion	cel-mir-800	GGGTCCAAAGGGTAGGATACCGTGAACGGCGGCTGACAATTTCCGAGTTAGGCCACTCTTATAATCAGTGGCCAAACTCGGAAATTGTCTGCCGCCGTGAAAACCTACCCCTCGGAA	...(((...(((((((.........((((((((.(((((((((((((((.(((((((.........))))))).))))))))))))))).)))))))).....)))))))...))).	-1.96252	0.00793651	0.00793651	0.047619	0.134921	0.150794	0.333333	0.00793651	0.015873	0.134921	0.0793651	0.0793651
cel-mir-800	belt_deletion	cel-mir-800	GGGTCCAAAGGGTAGGATACCGTGAACGGCGGCTGACAATTTCCGAGTTAGGCCACTCTTATAATCAGTGGCCAAACTCGGAAATTGTCTGCCGCCGTGAAAACCTACCCCTCGGAA	...(((...(((((((.........((((((((.(((((((((((((((.(((((((.........))))))).))))))))))))))).)))))))).....)))))))...))).	-2.55473	0	0.0111111	0.0333333	0.255556	0.266667	0.355556	0.0111111	0.0111111	0.0222222	0.0222222	0.0111111
cel-mir-81	cMP	cel-bantam-p3	GGGCATAAAATCAGTGCCATCGTGCCCAACAGTCGGTTTTCACCGTGATCTGAGAGCAATCCAAAAATGCTTTTCTGAGATCATCGTGAAAGCTAGTTGTTGGTCTACGGGCTTTTGCGAAA	.(((((.......))))).(((((.(((((((..(((((((((.(((((((.((((((.........)))...))).))))))).)))))))))..)))))))..)))))((....))....	-2.9366	0	0.0149254	0.0646766	0.00497512	0.00995025	0.81592	0.00995025	0.00995025	0.00497512	0.0646766	0
cel-mir-81	dsRBD_deletion	cel-bantam-p3	GGGCATAAAATCAGTGCCATCGTGCCCAACAGTCGGTTTTCACCGTGATCTGAGAGCAATCCAAAAATGCTTTTCTGAGATCATCGTGAAAGCTAGTTGTTGGTCTACGGGCTTTTGCGAAA	.(((((.......))))).(((((.(((((((..(((((((((.(((((((.((((((.........)))...))).))))))).)))))))))..)))))))..)))))((....))....	-3.64151	0.0207254	0.0310881	0.15544	0	0.00518135	0.528497	0.00518135	0	0	0.238342	0.015544
cel-mir-81	belt_deletion	cel-bantam-p3	GGGCATAAAATCAGTGCCATCGTGCCCAACAGTCGGTTTTCACCGTGATCTGAGAGCAATCCAAAAATGCTTTTCTGAGATCATCGTGAAAGCTAGTTGTTGGTCTACGGGCTTTTGCGAAA	.(((((.......))))).(((((.(((((((..(((((((((.(((((((.((((((.........)))...))).))))))).)))))))))..)))))))..)))))((....))....	-3.6006	0.0140187	0.0280374	0.182243	0.00934579	0.0046729	0.719626	0.0140187	0	0.0046729	0.0233645	0
cel-mir-82	cDrosha	cel-bantam-p4	GGGTGAACTCATGAAATAGGTTCTTTTAGCAACCGGTTTTCTCTGTGATCTACAGAATGACAGCTAATCGTCTGAGATCATCGTGAAAGCCAGTTGTTTTTATGAACTCTTATCAAGAA	........((.(((....(((((....((((((.(((((((...(((((((.((((.(((.......))))))))))))))...))))))).)))))).....)))))....))).)).	-4.31636	0	0.00543478	0.0163043	0.00543478	0	0.842391	0.0163043	0.0108696	0.048913	0.048913	0.00543478
cel-mir-82	cMP	cel-bantam-p4	GGGTGAACTCATGAAATAGGTTCTTTTAGCAACCGGTTTTCTCTGTGATCTACAGAATGACAGCTAATCGTCTGAGATCATCGTGAAAGCCAGTTGTTTTTATGAACTCTTATCAAGAA	........((.(((....(((((....((((((.(((((((...(((((((.((((.(((.......))))))))))))))...))))))).)))))).....)))))....))).)).	-2.10759	0	0.00164204	0.00985222	0.00656814	0.00656814	0.880131	0.0229885	0.0131363	0.00656814	0.0492611	0.00328407
cel-mir-82	dsRBD_deletion	cel-bantam-p4	GGGTGAACTCATGAAATAGGTTCTTTTAGCAACCGGTTTTCTCTGTGATCTACAGAATGACAGCTAATCGTCTGAGATCATCGTGAAAGCCAGTTGTTTTTATGAACTCTTATCAAGAA	........((.(((....(((((....((((((.(((((((...(((((((.((((.(((.......))))))))))))))...))))))).)))))).....)))))....))).)).	-2.23332	0	0.00686499	0.0377574	0.0125858	0.00686499	0.758581	0.0217391	0.00915332	0.0102975	0.135011	0.00114416
cel-mir-82	beta_deletion	cel-bantam-p4	GGGTGAACTCATGAAATAGGTTCTTTTAGCAACCGGTTTTCTCTGTGATCTACAGAATGACAGCTAATCGTCTGAGATCATCGTGAAAGCCAGTTGTTTTTATGAACTCTTATCAAGAA	........((.(((....(((((....((((((.(((((((...(((((((.((((.(((.......))))))))))))))...))))))).)))))).....)))))....))).)).	-5.50817	0	0	0.0227273	0.0681818	0.0227273	0.840909	0	0	0.0227273	0.0227273	0
cel-mir-82	belt_deletion	cel-bantam-p4	GGGTGAACTCATGAAATAGGTTCTTTTAGCAACCGGTTTTCTCTGTGATCTACAGAATGACAGCTAATCGTCTGAGATCATCGTGAAAGCCAGTTGTTTTTATGAACTCTTATCAAGAA	........((.(((....(((((....((((((.(((((((...(((((((.((((.(((.......))))))))))))))...))))))).)))))).....)))))....))).)).	-2.98076	0	0.00178253	0.00891266	0.0124777	0.00178253	0.910873	0.0249554	0.00356506	0.00713012	0.0213904	0.00713012
cel-mir-83	cDrosha	cel-mir-29-p2	GGGTTATTCAATTTAAAAGCACCACTCGGAACCACTGAATTTATGTGTGTACTTGACGGCCAACAAGAGCATCGATCTAGCACCATATAAATTCAGTAATTTCGCGTCGAGAGCTATTCTGTAT	.................(((...((.(((((..((((((((((((((.((.((.((((((........))..)).)).)).))))))))))))))))..))))).)).....))).........	-4.17744	0.00921659	0.0030722	0.0030722	0.0199693	0.0798771	0.273425	0.00921659	0.305684	0.0322581	0.0921659	0.172043
cel-mir-83	cMP	cel-mir-29-p2	GGGTTATTCAATTTAAAAGCACCACTCGGAACCACTGAATTTATGTGTGTACTTGACGGCCAACAAGAGCATCGATCTAGCACCATATAAATTCAGTAATTTCGCGTCGAGAGCTATTCTGTAT	.................(((...((.(((((..((((((((((((((.((.((.((((((........))..)).)).)).))))))))))))))))..))))).)).....))).........	-3.33355	0.00239234	0.00119617	0	0.00358852	0.0598086	0.205742	0.00956938	0.623206	0.0394737	0.0406699	0.0143541
cel-mir-83	dsRBD_deletion	cel-mir-29-p2	GGGTTATTCAATTTAAAAGCACCACTCGGAACCACTGAATTTATGTGTGTACTTGACGGCCAACAAGAGCATCGATCTAGCACCATATAAATTCAGTAATTTCGCGTCGAGAGCTATTCTGTAT	.................(((...((.(((((..((((((((((((((.((.((.((((((........))..)).)).)).))))))))))))))))..))))).)).....))).........	-2.60049	0.00413603	0.00275735	0.00275735	0.00689338	0.130974	0.13557	0.00919118	0.569393	0.0349265	0.0606618	0.042739
cel-mir-83	beta_deletion	cel-mir-29-p2	GGGTTATTCAATTTAAAAGCACCACTCGGAACCACTGAATTTATGTGTGTACTTGACGGCCAACAAGAGCATCGATCTAGCACCATATAAATTCAGTAATTTCGCGTCGAGAGCTATTCTGTAT	.................(((...((.(((((..((((((((((((((.((.((.((((((........))..)).)).)).))))))))))))))))..))))).)).....))).........	-5.03119	0.0152284	0.0101523	0.0152284	0.0406091	0.137056	0.13198	0.0152284	0.507614	0.0406091	0.0609137	0.0253807
cel-mir-83	belt_deletion	cel-mir-29-p2	GGGTTATTCAATTTAAAAGCACCACTCGGAACCACTGAATTTATGTGTGTACTTGACGGCCAACAAGAGCATCGATCTAGCACCATATAAATTCAGTAATTTCGCGTCGAGAGCTATTCTGTAT	.................(((...((.(((((..((((((((((((((.((.((.((((((........))..)).)).)).))))))))))))))))..))))).)).....))).........	-3.53967	0.00654129	0.00163532	0.000817661	0.00572363	0.0670482	0.324612	0.0114473	0.480785	0.0278005	0.058054	0.0155356
cel-mir-84	cDrosha	cel-let-7-p6	GGGACTATTCATCATACGTCTGCCTGTGGCATCTGAGGTAGTATGTAATATTGTAGACTGTCTATAATGTCCACAATGTTTCAACTAACTCGGCTGTTCTGTTGAGACATGTATATGTT	.((((.........(((((((((((..........)))))).)))))..((((((((...))))))))))))(((.(((((((((.(((......)))..)))))))))))).......	-2.96308	0.00268302	0.0114987	0.0157148	0.0137984	0.0114987	0.772327	0.0375623	0.0130318	0.079724	0.0099655	0.0321962
cel-mir-84	cMP	cel-let-7-p6	GGGACTATTCATCATACGTCTGCCTGTGGCATCTGAGGTAGTATGTAATATTGTAGACTGTCTATAATGTCCACAATGTTTCAACTAACTCGGCTGTTCTGTTGAGACATGTATATGTT	.((((.........(((((((((((..........)))))).)))))..((((((((...))))))))))))(((.(((((((((.(((......)))..)))))))))))).......	-0.427676	0.000462065	0.00194067	0.0216246	0.0233805	0.0157102	0.698087	0.0908419	0.0287404	0.106182	0.00840957	0.00462065
cel-mir-84	dsRBD_deletion	cel-let-7-p6	GGGACTATTCATCATACGTCTGCCTGTGGCATCTGAGGTAGTATGTAATATTGTAGACTGTCTATAATGTCCACAATGTTTCAACTAACTCGGCTGTTCTGTTGAGACATGTATATGTT	.((((.........(((((((((((..........)))))).)))))..((((((((...))))))))))))(((.(((((((((.(((......)))..)))))))))))).......	-0.911892	0.000495336	0.00602658	0.0510196	0.0301329	0.00982416	0.491373	0.115083	0.02584	0.246677	0.0123008	0.0112276
cel-mir-84	beta_deletion	cel-let-7-p6	GGGACTATTCATCATACGTCTGCCTGTGGCATCTGAGGTAGTATGTAATATTGTAGACTGTCTATAATGTCCACAATGTTTCAACTAACTCGGCTGTTCTGTTGAGACATGTATATGTT	.((((.........(((((((((((..........)))))).)))))..((((((((...))))))))))))(((.(((((((((.(((......)))..)))))))))))).......	-4.98634	0.00569801	0.019943	0.042735	0.037037	0.011396	0.752137	0.0541311	0.031339	0.031339	0.002849	0.011396
cel-mir-84	belt_deletion	cel-let-7-p6	GGGACTATTCATCATACGTCTGCCTGTGGCATCTGAGGTAGTATGTAATATTGTAGACTGTCTATAATGTCCACAATGTTTCAACTAACTCGGCTGTTCTGTTGAGACATGTATATGTT	.((((.........(((((((((((..........)))))).)))))..((((((((...))))))))))))(((.(((((((((.(((......)))..)))))))))))).......	-2.1532	0.000181094	0.00398406	0.0345889	0.0246288	0.00670047	0.743209	0.0615719	0.0146686	0.102137	0.00488953	0.00344078
cel-mir-85	cMP	cel-mir-85	GGGTCGTATTCTATAGAATTTTGGCGTCGGAGCCCGATTTTTCAATAGTTTGAAACCAGTGTACACATAAATGGTTACAAAGTATTTGAAAAGTCGTGCTCTGAAAATGAATTCTTACATGATC	.((((((.......(((((((.....(((((((.(((((((((((((.((((.((((((((....)))...))))).)))).)).))))))))))).)))))))....)))))))...))))))	-1.74482	0.00409836	0.00409836	0.155738	0	0.0163934	0.438525	0.135246	0.143443	0.0819672	0.00819672	0.0122951
cel-mir-85	dsRBD_deletion	cel-mir-85	GGGTCGTATTCTATAGAATTTTGGCGTCGGAGCCCGATTTTTCAATAGTTTGAAACCAGTGTACACATAAATGGTTACAAAGTATTTGAAAAGTCGTGCTCTGAAAATGAATTCTTACATGATC	.((((((.......(((((((.....(((((((.(((((((((((((.((((.((((((((....)))...))))).)))).)).))))))))))).)))))))....)))))))...))))))	-1.76025	0.00529101	0.00793651	0.335979	0.00529101	0.021164	0.124339	0.140212	0.169312	0.166667	0.00793651	0.015873
cel-mir-85	belt_deletion	cel-mir-85	GGGTCGTATTCTATAGAATTTTGGCGTCGGAGCCCGATTTTTCAATAGTTTGAAACCAGTGTACACATAAATGGTTACAAAGTATTTGAAAAGTCGTGCTCTGAAAATGAATTCTTACATGATC	.((((((.......(((((((.....(((((((.(((((((((((((.((((.((((((((....)))...))))).)))).)).))))))))))).)))))))....)))))))...))))))	-2.48748	0.00406504	0.00406504	0.207317	0	0.00813008	0.47561	0.142276	0.0487805	0.0934959	0.00813008	0.00813008
cel-mir-86	cDrosha	cel-mir-86	GGGCCTTTAAAAGAGACACGTGTCCACGCCGTCTAAGTGAATGCTTTGCCACAGTCTTCGATGTTCTGAAATGAAGCCTGGGCTCAGATTCGCTTAGGCCGGAGTTTGACACGGCATTTTTCTA	...........(((((..((((((.((.((((((((((((((.((..(((.(((.((((.((........)))))).))))))..))))))))))))).))).))..)))))).....))))).	-1.77631	0.00347771	0.00663927	0.00980082	0.110338	0.0290863	0.51565	0.050901	0.0607019	0.0496364	0.127095	0.036674
cel-mir-86	cMP	cel-mir-86	GGGCCTTTAAAAGAGACACGTGTCCACGCCGTCTAAGTGAATGCTTTGCCACAGTCTTCGATGTTCTGAAATGAAGCCTGGGCTCAGATTCGCTTAGGCCGGAGTTTGACACGGCATTTTTCTA	...........(((((..((((((.((.((((((((((((((.((..(((.(((.((((.((........)))))).))))))..))))))))))))).))).))..)))))).....))))).	0.468733	0.000186445	0.000279668	0.00139834	0.0206022	0.0136105	0.393213	0.0330008	0.126596	0.0464249	0.351729	0.012958
cel-mir-86	dsRBD_deletion	cel-mir-86	GGGCCTTTAAAAGAGACACGTGTCCACGCCGTCTAAGTGAATGCTTTGCCACAGTCTTCGATGTTCTGAAATGAAGCCTGGGCTCAGATTCGCTTAGGCCGGAGTTTGACACGGCATTTTTCTA	...........(((((..((((((.((.((((((((((((((.((..(((.(((.((((.((........)))))).))))))..))))))))))))).))).))..)))))).....))))).	-0.681643	0.00118937	0.00264306	0.00607903	0.0721554	0.0232589	0.179463	0.0282807	0.13625	0.103608	0.415092	0.031981
cel-mir-86	beta_deletion	cel-mir-86	GGGCCTTTAAAAGAGACACGTGTCCACGCCGTCTAAGTGAATGCTTTGCCACAGTCTTCGATGTTCTGAAATGAAGCCTGGGCTCAGATTCGCTTAGGCCGGAGTTTGACACGGCATTTTTCTA	...........(((((..((((((.((.((((((((((((((.((..(((.(((.((((.((........)))))).))))))..))))))))))))).))).))..)))))).....))))).	-3.38309	0	0.00176056	0.00704225	0.0510563	0.0140845	0.119718	0.0193662	0.0528169	0.105634	0.612676	0.0158451
cel-mir-86	belt_deletion	cel-mir-86	GGGCCTTTAAAAGAGACACGTGTCCACGCCGTCTAAGTGAATGCTTTGCCACAGTCTTCGATGTTCTGAAATGAAGCCTGGGCTCAGATTCGCTTAGGCCGGAGTTTGACACGGCATTTTTCTA	...........(((((..((((((.((.((((((((((((((.((..(((.(((.((((.((........)))))).))))))..))))))))))))).))).))..)))))).....))))).	-0.730305	0.000507292	0	0.0016487	0.0209258	0.0098922	0.494864	0.0331008	0.136335	0.0426126	0.251997	0.00811668
cel-mir-87	cDrosha	cel-mir-87-o1	GGGTCATCCTCAACACAGGTTGTGCCATCCGGCCGCCTGATACTTTCGTCTCAACCTCGCTGTCAGATTGGTCGTAGGTGAGCAAAGTTTCAGGTGTGCCGGAACACACCCATACTTTGCCTAA	(((....))).......((.((((...(((((((((((((.(((((...((((.((((((((......))).)).))))))).))))).))))))).)))))).)))).)).............	-1.62369	0.00037743	0.00566145	0.00585016	0.00717116	0.0198151	0.867711	0.0239668	0.0126439	0.00452916	0.0454803	0.00679373
cel-mir-87	cMP	cel-mir-87-o1	GGGTCATCCTCAACACAGGTTGTGCCATCCGGCCGCCTGATACTTTCGTCTCAACCTCGCTGTCAGATTGGTCGTAGGTGAGCAAAGTTTCAGGTGTGCCGGAACACACCCATACTTTGCCTAA	(((....))).......((.((((...(((((((((((((.(((((...((((.((((((((......))).)).))))))).))))).))))))).)))))).)))).)).............	-0.756476	0	0.000867679	0.0021692	0.00289226	0.0338395	0.82444	0.035141	0.0347072	0.0054953	0.0548084	0.00563991
cel-mir-87	dsRBD_deletion	cel-mir-87-o1	GGGTCATCCTCAACACAGGTTGTGCCATCCGGCCGCCTGATACTTTCGTCTCAACCTCGCTGTCAGATTGGTCGTAGGTGAGCAAAGTTTCAGGTGTGCCGGAACACACCCATACTTTGCCTAA	(((....))).......((.((((...(((((((((((((.(((((...((((.((((((((......))).)).))))))).))))).))))))).)))))).)))).)).............	-0.534372	7.91766e-05	0.0010293	0.00205859	0.0037213	0.0410926	0.77886	0.0298496	0.0247031	0.00538401	0.100554	0.0126683
cel-mir-87	beta_deletion	cel-mir-87-o1	GGGTCATCCTCAACACAGGTTGTGCCATCCGGCCGCCTGATACTTTCGTCTCAACCTCGCTGTCAGATTGGTCGTAGGTGAGCAAAGTTTCAGGTGTGCCGGAACACACCCATACTTTGCCTAA	(((....))).......((.((((...(((((((((((((.(((((...((((.((((((((......))).)).))))))).))))).))))))).)))))).)))).)).............	-1.26414	0	0.00107556	0.00215112	0.00403334	0.0174778	0.921484	0.0268889	0.0129067	0.00322667	0.00699113	0.00376445
cel-mir-87	belt_deletion	cel-mir-87-o1	GGGTCATCCTCAACACAGGTTGTGCCATCCGGCCGCCTGATACTTTCGTCTCAACCTCGCTGTCAGATTGGTCGTAGGTGAGCAAAGTTTCAGGTGTGCCGGAACACACCCATACTTTGCCTAA	(((....))).......((.((((...(((((((((((((.(((((...((((.((((((((......))).)).))))))).))))).))))))).)))))).)))).)).............	-0.768762	0	0.000345692	0.000345692	0.00293838	0.0207415	0.889638	0.0316308	0.0210008	0.00423472	0.0245441	0.00458042
cel-mir-90	cDrosha	cel-mir-90	GGGCATTTCTAACAAAACGGGCGCCATTTCGAGCGGCTTTCAACGACGATATCAACCGACAACTCACACTTTTGCGTGTTGATATGTTGTTTGAATGCCCCTTGAATTGGATGCCACAGGTTTTCTT	...................(((((((.((((((.(((.(((((((((.((((((((((.(((.........))))).)))))))))))).))))).))).)))))).))).))))............	-4.43155	0.00974659	0.00389864	0.00584795	0.243665	0.0136452	0.152047	0.0350877	0.0136452	0.454191	0.0545809	0.0136452
cel-mir-90	cMP	cel-mir-90	GGGCATTTCTAACAAAACGGGCGCCATTTCGAGCGGCTTTCAACGACGATATCAACCGACAACTCACACTTTTGCGTGTTGATATGTTGTTTGAATGCCCCTTGAATTGGATGCCACAGGTTTTCTT	...................(((((((.((((((.(((.(((((((((.((((((((((.(((.........))))).)))))))))))).))))).))).)))))).))).))))............	-2.78912	0	0.0008726	0.0034904	0.0357766	0.0017452	0.428447	0.277487	0.095986	0.109075	0.0383944	0.008726
cel-mir-90	dsRBD_deletion	cel-mir-90	GGGCATTTCTAACAAAACGGGCGCCATTTCGAGCGGCTTTCAACGACGATATCAACCGACAACTCACACTTTTGCGTGTTGATATGTTGTTTGAATGCCCCTTGAATTGGATGCCACAGGTTTTCTT	...................(((((((.((((((.(((.(((((((((.((((((((((.(((.........))))).)))))))))))).))))).))).)))))).))).))))............	-2.76004	0.0032769	0.0032769	0.0043692	0.168214	0.0021846	0.424904	0.181322	0.0611688	0.110322	0.0333151	0.0076461
cel-mir-90	beta_deletion	cel-mir-90	GGGCATTTCTAACAAAACGGGCGCCATTTCGAGCGGCTTTCAACGACGATATCAACCGACAACTCACACTTTTGCGTGTTGATATGTTGTTTGAATGCCCCTTGAATTGGATGCCACAGGTTTTCTT	...................(((((((.((((((.(((.(((((((((.((((((((((.(((.........))))).)))))))))))).))))).))).)))))).))).))))............	-4.46596	0	0.00364964	0.00729927	0.160584	0.0145985	0.375912	0.0729927	0.0109489	0.317518	0.0291971	0.00729927
cel-mir-90	belt_deletion	cel-mir-90	GGGCATTTCTAACAAAACGGGCGCCATTTCGAGCGGCTTTCAACGACGATATCAACCGACAACTCACACTTTTGCGTGTTGATATGTTGTTTGAATGCCCCTTGAATTGGATGCCACAGGTTTTCTT	...................(((((((.((((((.(((.(((((((((.((((((((((.(((.........))))).)))))))))))).))))).))).)))))).))).))))............	-3.32705	0.00375375	0.0015015	0.0045045	0.0675676	0.00225225	0.645646	0.135135	0.0593093	0.0638138	0.0142643	0.00225225

## Sheet: Supplementary Table S4
Supplementary Table S4. Read counts of F2 products in figures 2G, I
name	read_start	read_end	read_sequence	count	percentage
cel-mir-244_ls13	22	86	CAATCTCTTTGGTTGTACAAAGTGGTATGGCTCATCGAATAAGCACATACTGCTTTTCAGCTAA	14	0.101848
cel-mir-244_ls13	22	87	CAATCTCTTTGGTTGTACAAAGTGGTATGGCTCATCGAATAAGCACATACTGCTTTTCAGCTAAA	25	0.181871
cel-mir-244_ls13	22	89	CAATCTCTTTGGTTGTACAAAGTGGTATGGCTCATCGAATAAGCACATACTGCTTTTCAGCTAAAGG	1	0.00727484
cel-mir-244_ls13	22	90	CAATCTCTTTGGTTGTACAAAGTGGTATGGCTCATCGAATAAGCACATACTGCTTTTCAGCTAAAGGA	17	0.123672
cel-mir-244_ls13	22	91	CAATCTCTTTGGTTGTACAAAGTGGTATGGCTCATCGAATAAGCACATACTGCTTTTCAGCTAAAGGAA	20	0.145497
cel-mir-244_ls13	22	92	CAATCTCTTTGGTTGTACAAAGTGGTATGGCTCATCGAATAAGCACATACTGCTTTTCAGCTAAAGGAAT	1	0.00727484
cel-mir-244_ls13	22	92	CAATCTCTTTGGTTGTACAAAGTGGTATGGCTCATCGAATAAGCACATACTGCTTTTCAGCTAAAGGAAT	69	0.501964
cel-mir-244_ls13	22	93	CAATCTCTTTGGTTGTACAAAGTGGTATGGCTCATCGAATAAGCACATACTGCTTTTCAGCTAAAGGAATT	1	0.00727484
cel-mir-244_ls13	22	93	CAATCTCTTTGGTTGTACAAAGTGGTATGGCTCATCGAATAAGCACATACTGCTTTTCAGCTAAAGGAATT	25	0.181871
cel-mir-244_ls13	22	94	CAATCTCTTTGGTTGTACAAAGTGGTATGGCTCATCGAATAAGCACATACTGCTTTTCAGCTAAAGGAATTG	25	0.181871
cel-mir-244_ls13	22	95	CAATCTCTTTGGTTGTACAAAGTGGTATGGCTCATCGAATAAGCACATACTGCTTTTCAGCTAAAGGAATTGA	26	0.189146
cel-mir-244_ls13	22	96	CAATCTCTTTGGTTGTACAAAGTGGTATGGCTCATCGAATAAGCACATACTGCTTTTCAGCTAAAGGAATTGAG	771	5.6089
cel-mir-244_ls13	23	86	AATCTCTTTGGTTGTACAAAGTGGTATGGCTCATCGAATAAGCACATACTGCTTTTCAGCTAA	68	0.494689
cel-mir-244_ls13	23	87	AATCTCTTTGGTTGTACAAAGTGGTATGGCTCATCGAATAAGCACATACTGCTTTTCAGCTAAA	101	0.734759
cel-mir-244_ls13	23	88	AATCTCTTTGGTTGTACAAAGTGGTATGGCTCATCGAATAAGCACATACTGCTTTTCAGCTAAAG	72	0.523789
cel-mir-244_ls13	23	91	AATCTCTTTGGTTGTACAAAGTGGTATGGCTCATCGAATAAGCACATACTGCTTTTCAGCTAAAGGAA	17	0.123672
cel-mir-244_ls13	23	92	AATCTCTTTGGTTGTACAAAGTGGTATGGCTCATCGAATAAGCACATACTGCTTTTCAGCTAAAGGAAT	75	0.545613
cel-mir-244_ls13	23	93	AATCTCTTTGGTTGTACAAAGTGGTATGGCTCATCGAATAAGCACATACTGCTTTTCAGCTAAAGGAATT	107	0.778408
cel-mir-244_ls13	23	94	AATCTCTTTGGTTGTACAAAGTGGTATGGCTCATCGAATAAGCACATACTGCTTTTCAGCTAAAGGAATTG	208	1.51317
cel-mir-244_ls13	23	95	AATCTCTTTGGTTGTACAAAGTGGTATGGCTCATCGAATAAGCACATACTGCTTTTCAGCTAAAGGAATTGA	1465	10.6576
cel-mir-244_ls13	23	96	AATCTCTTTGGTTGTACAAAGTGGTATGGCTCATCGAATAAGCACATACTGCTTTTCAGCTAAAGGAATTGAG	67	0.487415
cel-mir-244_ls13	24	86	ATCTCTTTGGTTGTACAAAGTGGTATGGCTCATCGAATAAGCACATACTGCTTTTCAGCTAA	30	0.218245
cel-mir-244_ls13	24	87	ATCTCTTTGGTTGTACAAAGTGGTATGGCTCATCGAATAAGCACATACTGCTTTTCAGCTAAA	40	0.290994
cel-mir-244_ls13	24	88	ATCTCTTTGGTTGTACAAAGTGGTATGGCTCATCGAATAAGCACATACTGCTTTTCAGCTAAAG	31	0.22552
cel-mir-244_ls13	24	89	ATCTCTTTGGTTGTACAAAGTGGTATGGCTCATCGAATAAGCACATACTGCTTTTCAGCTAAAGG	34	0.247345
cel-mir-244_ls13	24	92	ATCTCTTTGGTTGTACAAAGTGGTATGGCTCATCGAATAAGCACATACTGCTTTTCAGCTAAAGGAAT	14	0.101848
cel-mir-244_ls13	24	93	ATCTCTTTGGTTGTACAAAGTGGTATGGCTCATCGAATAAGCACATACTGCTTTTCAGCTAAAGGAATT	5	0.0363742
cel-mir-244_ls13	24	94	ATCTCTTTGGTTGTACAAAGTGGTATGGCTCATCGAATAAGCACATACTGCTTTTCAGCTAAAGGAATTG	350	2.5462
cel-mir-244_ls13	24	95	ATCTCTTTGGTTGTACAAAGTGGTATGGCTCATCGAATAAGCACATACTGCTTTTCAGCTAAAGGAATTGA	42	0.305543
cel-mir-244_ls13	24	96	ATCTCTTTGGTTGTACAAAGTGGTATGGCTCATCGAATAAGCACATACTGCTTTTCAGCTAAAGGAATTGAG	12	0.0872981
cel-mir-244_ls13	25	86	TCTCTTTGGTTGTACAAAGTGGTATGGCTCATCGAATAAGCACATACTGCTTTTCAGCTAA	73	0.531064
cel-mir-244_ls13	25	87	TCTCTTTGGTTGTACAAAGTGGTATGGCTCATCGAATAAGCACATACTGCTTTTCAGCTAAA	130	0.94573
cel-mir-244_ls13	25	88	TCTCTTTGGTTGTACAAAGTGGTATGGCTCATCGAATAAGCACATACTGCTTTTCAGCTAAAG	104	0.756584
cel-mir-244_ls13	25	89	TCTCTTTGGTTGTACAAAGTGGTATGGCTCATCGAATAAGCACATACTGCTTTTCAGCTAAAGG	47	0.341918
cel-mir-244_ls13	25	90	TCTCTTTGGTTGTACAAAGTGGTATGGCTCATCGAATAAGCACATACTGCTTTTCAGCTAAAGGA	26	0.189146
cel-mir-244_ls13	25	93	TCTCTTTGGTTGTACAAAGTGGTATGGCTCATCGAATAAGCACATACTGCTTTTCAGCTAAAGGAATT	25	0.181871
cel-mir-244_ls13	25	94	TCTCTTTGGTTGTACAAAGTGGTATGGCTCATCGAATAAGCACATACTGCTTTTCAGCTAAAGGAATTG	58	0.421941
cel-mir-244_ls13	25	95	TCTCTTTGGTTGTACAAAGTGGTATGGCTCATCGAATAAGCACATACTGCTTTTCAGCTAAAGGAATTGA	9	0.0654736
cel-mir-244_ls13	25	96	TCTCTTTGGTTGTACAAAGTGGTATGGCTCATCGAATAAGCACATACTGCTTTTCAGCTAAAGGAATTGAG	7	0.0509239
cel-mir-244_ls13	26	86	CTCTTTGGTTGTACAAAGTGGTATGGCTCATCGAATAAGCACATACTGCTTTTCAGCTAA	124	0.902081
cel-mir-244_ls13	26	87	CTCTTTGGTTGTACAAAGTGGTATGGCTCATCGAATAAGCACATACTGCTTTTCAGCTAAA	157	1.14215
cel-mir-244_ls13	26	88	CTCTTTGGTTGTACAAAGTGGTATGGCTCATCGAATAAGCACATACTGCTTTTCAGCTAAAG	83	0.603812
cel-mir-244_ls13	26	89	CTCTTTGGTTGTACAAAGTGGTATGGCTCATCGAATAAGCACATACTGCTTTTCAGCTAAAGG	87	0.632911
cel-mir-244_ls13	26	90	CTCTTTGGTTGTACAAAGTGGTATGGCTCATCGAATAAGCACATACTGCTTTTCAGCTAAAGGA	26	0.189146
cel-mir-244_ls13	26	91	CTCTTTGGTTGTACAAAGTGGTATGGCTCATCGAATAAGCACATACTGCTTTTCAGCTAAAGGAA	4	0.0290994
cel-mir-244_ls13	26	92	CTCTTTGGTTGTACAAAGTGGTATGGCTCATCGAATAAGCACATACTGCTTTTCAGCTAAAGGAAT	1	0.00727484
cel-mir-244_ls13	26	94	CTCTTTGGTTGTACAAAGTGGTATGGCTCATCGAATAAGCACATACTGCTTTTCAGCTAAAGGAATTG	25	0.181871
cel-mir-244_ls13	26	95	CTCTTTGGTTGTACAAAGTGGTATGGCTCATCGAATAAGCACATACTGCTTTTCAGCTAAAGGAATTGA	7	0.0509239
cel-mir-244_ls13	26	96	CTCTTTGGTTGTACAAAGTGGTATGGCTCATCGAATAAGCACATACTGCTTTTCAGCTAAAGGAATTGAG	17	0.123672
cel-mir-244_ls13	27	86	TCTTTGGTTGTACAAAGTGGTATGGCTCATCGAATAAGCACATACTGCTTTTCAGCTAA	62	0.45104
cel-mir-244_ls13	27	87	TCTTTGGTTGTACAAAGTGGTATGGCTCATCGAATAAGCACATACTGCTTTTCAGCTAAA	58	0.421941
cel-mir-244_ls13	27	88	TCTTTGGTTGTACAAAGTGGTATGGCTCATCGAATAAGCACATACTGCTTTTCAGCTAAAG	18	0.130947
cel-mir-244_ls13	27	89	TCTTTGGTTGTACAAAGTGGTATGGCTCATCGAATAAGCACATACTGCTTTTCAGCTAAAGG	17	0.123672
cel-mir-244_ls13	27	90	TCTTTGGTTGTACAAAGTGGTATGGCTCATCGAATAAGCACATACTGCTTTTCAGCTAAAGGA	35	0.25462
cel-mir-244_ls13	27	91	TCTTTGGTTGTACAAAGTGGTATGGCTCATCGAATAAGCACATACTGCTTTTCAGCTAAAGGAA	23	0.167321
cel-mir-244_ls13	27	92	TCTTTGGTTGTACAAAGTGGTATGGCTCATCGAATAAGCACATACTGCTTTTCAGCTAAAGGAAT	1	0.00727484
cel-mir-244_ls13	27	94	TCTTTGGTTGTACAAAGTGGTATGGCTCATCGAATAAGCACATACTGCTTTTCAGCTAAAGGAATTG	2	0.0145497
cel-mir-244_ls13	27	95	TCTTTGGTTGTACAAAGTGGTATGGCTCATCGAATAAGCACATACTGCTTTTCAGCTAAAGGAATTGA	3	0.0218245
cel-mir-244_ls13	27	96	TCTTTGGTTGTACAAAGTGGTATGGCTCATCGAATAAGCACATACTGCTTTTCAGCTAAAGGAATTGAG	8	0.0581987
cel-mir-244_ls13	28	86	CTTTGGTTGTACAAAGTGGTATGGCTCATCGAATAAGCACATACTGCTTTTCAGCTAA	1	0.00727484
cel-mir-244_ls13	28	87	CTTTGGTTGTACAAAGTGGTATGGCTCATCGAATAAGCACATACTGCTTTTCAGCTAAA	7	0.0509239
cel-mir-244_ls13	28	88	CTTTGGTTGTACAAAGTGGTATGGCTCATCGAATAAGCACATACTGCTTTTCAGCTAAAG	6	0.0436491
cel-mir-244_ls13	28	89	CTTTGGTTGTACAAAGTGGTATGGCTCATCGAATAAGCACATACTGCTTTTCAGCTAAAGG	10	0.0727484
cel-mir-244_ls13	28	90	CTTTGGTTGTACAAAGTGGTATGGCTCATCGAATAAGCACATACTGCTTTTCAGCTAAAGGA	1	0.00727484
cel-mir-244_ls13	28	92	CTTTGGTTGTACAAAGTGGTATGGCTCATCGAATAAGCACATACTGCTTTTCAGCTAAAGGAAT	1	0.00727484
cel-mir-244_ls13	29	86	TTTGGTTGTACAAAGTGGTATGGCTCATCGAATAAGCACATACTGCTTTTCAGCTAA	83	0.603812
cel-mir-244_ls13	29	87	TTTGGTTGTACAAAGTGGTATGGCTCATCGAATAAGCACATACTGCTTTTCAGCTAAA	123	0.894806
cel-mir-244_ls13	29	88	TTTGGTTGTACAAAGTGGTATGGCTCATCGAATAAGCACATACTGCTTTTCAGCTAAAG	245	1.78234
cel-mir-244_ls13	29	89	TTTGGTTGTACAAAGTGGTATGGCTCATCGAATAAGCACATACTGCTTTTCAGCTAAAGG	2802	20.3841
cel-mir-244_ls13	29	90	TTTGGTTGTACAAAGTGGTATGGCTCATCGAATAAGCACATACTGCTTTTCAGCTAAAGGA	13	0.094573
cel-mir-244_ls13	29	91	TTTGGTTGTACAAAGTGGTATGGCTCATCGAATAAGCACATACTGCTTTTCAGCTAAAGGAA	1	0.00727484
cel-mir-244_ls13	29	92	TTTGGTTGTACAAAGTGGTATGGCTCATCGAATAAGCACATACTGCTTTTCAGCTAAAGGAAT	5	0.0363742
cel-mir-244_ls13	29	93	TTTGGTTGTACAAAGTGGTATGGCTCATCGAATAAGCACATACTGCTTTTCAGCTAAAGGAATT	14	0.101848
cel-mir-244_ls13	29	94	TTTGGTTGTACAAAGTGGTATGGCTCATCGAATAAGCACATACTGCTTTTCAGCTAAAGGAATTG	142	1.03303
cel-mir-244_ls13	29	95	TTTGGTTGTACAAAGTGGTATGGCTCATCGAATAAGCACATACTGCTTTTCAGCTAAAGGAATTGA	3	0.0218245
cel-mir-244_ls13	29	96	TTTGGTTGTACAAAGTGGTATGGCTCATCGAATAAGCACATACTGCTTTTCAGCTAAAGGAATTGAG	4	0.0290994
cel-mir-244_ls13	30	86	TTGGTTGTACAAAGTGGTATGGCTCATCGAATAAGCACATACTGCTTTTCAGCTAA	60	0.436491
cel-mir-244_ls13	30	87	TTGGTTGTACAAAGTGGTATGGCTCATCGAATAAGCACATACTGCTTTTCAGCTAAA	95	0.69111
cel-mir-244_ls13	30	88	TTGGTTGTACAAAGTGGTATGGCTCATCGAATAAGCACATACTGCTTTTCAGCTAAAG	3177	23.1122
cel-mir-244_ls13	30	89	TTGGTTGTACAAAGTGGTATGGCTCATCGAATAAGCACATACTGCTTTTCAGCTAAAGG	583	4.24123
cel-mir-244_ls13	30	90	TTGGTTGTACAAAGTGGTATGGCTCATCGAATAAGCACATACTGCTTTTCAGCTAAAGGA	9	0.0654736
cel-mir-244_ls13	30	91	TTGGTTGTACAAAGTGGTATGGCTCATCGAATAAGCACATACTGCTTTTCAGCTAAAGGAA	3	0.0218245
cel-mir-244_ls13	30	92	TTGGTTGTACAAAGTGGTATGGCTCATCGAATAAGCACATACTGCTTTTCAGCTAAAGGAAT	5	0.0363742
cel-mir-244_ls13	30	93	TTGGTTGTACAAAGTGGTATGGCTCATCGAATAAGCACATACTGCTTTTCAGCTAAAGGAATT	17	0.123672
cel-mir-244_ls13	30	94	TTGGTTGTACAAAGTGGTATGGCTCATCGAATAAGCACATACTGCTTTTCAGCTAAAGGAATTG	104	0.756584
cel-mir-244_ls13	30	95	TTGGTTGTACAAAGTGGTATGGCTCATCGAATAAGCACATACTGCTTTTCAGCTAAAGGAATTGA	50	0.363742
cel-mir-244_ls13	30	96	TTGGTTGTACAAAGTGGTATGGCTCATCGAATAAGCACATACTGCTTTTCAGCTAAAGGAATTGAG	1	0.00727484
cel-mir-244_ls13	31	86	TGGTTGTACAAAGTGGTATGGCTCATCGAATAAGCACATACTGCTTTTCAGCTAA	7	0.0509239
cel-mir-244_ls13	31	87	TGGTTGTACAAAGTGGTATGGCTCATCGAATAAGCACATACTGCTTTTCAGCTAAA	328	2.38615
cel-mir-244_ls13	31	88	TGGTTGTACAAAGTGGTATGGCTCATCGAATAAGCACATACTGCTTTTCAGCTAAAG	240	1.74596
cel-mir-244_ls13	31	89	TGGTTGTACAAAGTGGTATGGCTCATCGAATAAGCACATACTGCTTTTCAGCTAAAGG	154	1.12033
cel-mir-244_ls13	31	90	TGGTTGTACAAAGTGGTATGGCTCATCGAATAAGCACATACTGCTTTTCAGCTAAAGGA	35	0.25462
cel-mir-244_ls13	31	91	TGGTTGTACAAAGTGGTATGGCTCATCGAATAAGCACATACTGCTTTTCAGCTAAAGGAA	9	0.0654736
cel-mir-244_ls13	31	92	TGGTTGTACAAAGTGGTATGGCTCATCGAATAAGCACATACTGCTTTTCAGCTAAAGGAAT	19	0.138222
cel-mir-244_ls13	31	93	TGGTTGTACAAAGTGGTATGGCTCATCGAATAAGCACATACTGCTTTTCAGCTAAAGGAATT	30	0.218245
cel-mir-244_ls13	31	94	TGGTTGTACAAAGTGGTATGGCTCATCGAATAAGCACATACTGCTTTTCAGCTAAAGGAATTG	114	0.829332
cel-mir-244_ls13	31	95	TGGTTGTACAAAGTGGTATGGCTCATCGAATAAGCACATACTGCTTTTCAGCTAAAGGAATTGA	58	0.421941
cel-mir-244_ls13	31	96	TGGTTGTACAAAGTGGTATGGCTCATCGAATAAGCACATACTGCTTTTCAGCTAAAGGAATTGAG	71	0.516514
cel-mir-244_ls13	32	86	GGTTGTACAAAGTGGTATGGCTCATCGAATAAGCACATACTGCTTTTCAGCTAA	2	0.0145497
cel-mir-244_ls13	32	87	GGTTGTACAAAGTGGTATGGCTCATCGAATAAGCACATACTGCTTTTCAGCTAAA	1	0.00727484
cel-mir-244_ls13	32	88	GGTTGTACAAAGTGGTATGGCTCATCGAATAAGCACATACTGCTTTTCAGCTAAAG	25	0.181871
cel-mir-244_ls13	32	89	GGTTGTACAAAGTGGTATGGCTCATCGAATAAGCACATACTGCTTTTCAGCTAAAGG	30	0.218245
cel-mir-244_ls13	32	90	GGTTGTACAAAGTGGTATGGCTCATCGAATAAGCACATACTGCTTTTCAGCTAAAGGA	5	0.0363742
cel-mir-244_ls13	32	91	GGTTGTACAAAGTGGTATGGCTCATCGAATAAGCACATACTGCTTTTCAGCTAAAGGAA	2	0.0145497
cel-mir-244_ls13	32	92	GGTTGTACAAAGTGGTATGGCTCATCGAATAAGCACATACTGCTTTTCAGCTAAAGGAAT	3	0.0218245
cel-mir-244_ls13	32	93	GGTTGTACAAAGTGGTATGGCTCATCGAATAAGCACATACTGCTTTTCAGCTAAAGGAATT	6	0.0436491
cel-mir-244_ls13	32	94	GGTTGTACAAAGTGGTATGGCTCATCGAATAAGCACATACTGCTTTTCAGCTAAAGGAATTG	33	0.24007
cel-mir-244_ls13	32	95	GGTTGTACAAAGTGGTATGGCTCATCGAATAAGCACATACTGCTTTTCAGCTAAAGGAATTGA	21	0.152772
cel-mir-244_ls13	32	96	GGTTGTACAAAGTGGTATGGCTCATCGAATAAGCACATACTGCTTTTCAGCTAAAGGAATTGAG	18	0.130947
cel-mir-244_ls16_wt	25	89	CAATCTCTTTGGTTGTACAAAGTGGTATGGCTCATCGAATAAGCACATACTGCTTTTCAGCTAA	1	0.0380373
cel-mir-244_ls16_wt	25	93	CAATCTCTTTGGTTGTACAAAGTGGTATGGCTCATCGAATAAGCACATACTGCTTTTCAGCTAAAGGA	1	0.0380373
cel-mir-244_ls16_wt	25	94	CAATCTCTTTGGTTGTACAAAGTGGTATGGCTCATCGAATAAGCACATACTGCTTTTCAGCTAAAGGAA	5	0.190186
cel-mir-244_ls16_wt	25	95	CAATCTCTTTGGTTGTACAAAGTGGTATGGCTCATCGAATAAGCACATACTGCTTTTCAGCTAAAGGAAT	3	0.114112
cel-mir-244_ls16_wt	25	97	CAATCTCTTTGGTTGTACAAAGTGGTATGGCTCATCGAATAAGCACATACTGCTTTTCAGCTAAAGGAATTG	1	0.0380373
cel-mir-244_ls16_wt	25	99	CAATCTCTTTGGTTGTACAAAGTGGTATGGCTCATCGAATAAGCACATACTGCTTTTCAGCTAAAGGAATTGAG	10	0.380373
cel-mir-244_ls16_wt	26	89	AATCTCTTTGGTTGTACAAAGTGGTATGGCTCATCGAATAAGCACATACTGCTTTTCAGCTAA	5	0.190186
cel-mir-244_ls16_wt	26	90	AATCTCTTTGGTTGTACAAAGTGGTATGGCTCATCGAATAAGCACATACTGCTTTTCAGCTAAA	4	0.152149
cel-mir-244_ls16_wt	26	91	AATCTCTTTGGTTGTACAAAGTGGTATGGCTCATCGAATAAGCACATACTGCTTTTCAGCTAAAG	3	0.114112
cel-mir-244_ls16_wt	26	94	AATCTCTTTGGTTGTACAAAGTGGTATGGCTCATCGAATAAGCACATACTGCTTTTCAGCTAAAGGAA	17	0.646634
cel-mir-244_ls16_wt	26	95	AATCTCTTTGGTTGTACAAAGTGGTATGGCTCATCGAATAAGCACATACTGCTTTTCAGCTAAAGGAAT	9	0.342335
cel-mir-244_ls16_wt	26	96	AATCTCTTTGGTTGTACAAAGTGGTATGGCTCATCGAATAAGCACATACTGCTTTTCAGCTAAAGGAATT	5	0.190186
cel-mir-244_ls16_wt	26	97	AATCTCTTTGGTTGTACAAAGTGGTATGGCTCATCGAATAAGCACATACTGCTTTTCAGCTAAAGGAATTG	26	0.988969
cel-mir-244_ls16_wt	26	98	AATCTCTTTGGTTGTACAAAGTGGTATGGCTCATCGAATAAGCACATACTGCTTTTCAGCTAAAGGAATTGA	226	8.59642
cel-mir-244_ls16_wt	26	99	AATCTCTTTGGTTGTACAAAGTGGTATGGCTCATCGAATAAGCACATACTGCTTTTCAGCTAAAGGAATTGAG	2	0.0760746
cel-mir-244_ls16_wt	27	89	ATCTCTTTGGTTGTACAAAGTGGTATGGCTCATCGAATAAGCACATACTGCTTTTCAGCTAA	4	0.152149
cel-mir-244_ls16_wt	27	90	ATCTCTTTGGTTGTACAAAGTGGTATGGCTCATCGAATAAGCACATACTGCTTTTCAGCTAAA	7	0.266261
cel-mir-244_ls16_wt	27	91	ATCTCTTTGGTTGTACAAAGTGGTATGGCTCATCGAATAAGCACATACTGCTTTTCAGCTAAAG	2	0.0760746
cel-mir-244_ls16_wt	27	92	ATCTCTTTGGTTGTACAAAGTGGTATGGCTCATCGAATAAGCACATACTGCTTTTCAGCTAAAGG	2	0.0760746
cel-mir-244_ls16_wt	27	95	ATCTCTTTGGTTGTACAAAGTGGTATGGCTCATCGAATAAGCACATACTGCTTTTCAGCTAAAGGAAT	6	0.228224
cel-mir-244_ls16_wt	27	97	ATCTCTTTGGTTGTACAAAGTGGTATGGCTCATCGAATAAGCACATACTGCTTTTCAGCTAAAGGAATTG	243	9.24306
cel-mir-244_ls16_wt	27	98	ATCTCTTTGGTTGTACAAAGTGGTATGGCTCATCGAATAAGCACATACTGCTTTTCAGCTAAAGGAATTGA	3	0.114112
cel-mir-244_ls16_wt	28	89	TCTCTTTGGTTGTACAAAGTGGTATGGCTCATCGAATAAGCACATACTGCTTTTCAGCTAA	4	0.152149
cel-mir-244_ls16_wt	28	90	TCTCTTTGGTTGTACAAAGTGGTATGGCTCATCGAATAAGCACATACTGCTTTTCAGCTAAA	7	0.266261
cel-mir-244_ls16_wt	28	91	TCTCTTTGGTTGTACAAAGTGGTATGGCTCATCGAATAAGCACATACTGCTTTTCAGCTAAAG	13	0.494485
cel-mir-244_ls16_wt	28	92	TCTCTTTGGTTGTACAAAGTGGTATGGCTCATCGAATAAGCACATACTGCTTTTCAGCTAAAGG	3	0.114112
cel-mir-244_ls16_wt	28	93	TCTCTTTGGTTGTACAAAGTGGTATGGCTCATCGAATAAGCACATACTGCTTTTCAGCTAAAGGA	3	0.114112
cel-mir-244_ls16_wt	28	96	TCTCTTTGGTTGTACAAAGTGGTATGGCTCATCGAATAAGCACATACTGCTTTTCAGCTAAAGGAATT	6	0.228224
cel-mir-244_ls16_wt	28	97	TCTCTTTGGTTGTACAAAGTGGTATGGCTCATCGAATAAGCACATACTGCTTTTCAGCTAAAGGAATTG	37	1.40738
cel-mir-244_ls16_wt	28	98	TCTCTTTGGTTGTACAAAGTGGTATGGCTCATCGAATAAGCACATACTGCTTTTCAGCTAAAGGAATTGA	3	0.114112
cel-mir-244_ls16_wt	29	89	CTCTTTGGTTGTACAAAGTGGTATGGCTCATCGAATAAGCACATACTGCTTTTCAGCTAA	2	0.0760746
cel-mir-244_ls16_wt	29	90	CTCTTTGGTTGTACAAAGTGGTATGGCTCATCGAATAAGCACATACTGCTTTTCAGCTAAA	8	0.304298
cel-mir-244_ls16_wt	29	91	CTCTTTGGTTGTACAAAGTGGTATGGCTCATCGAATAAGCACATACTGCTTTTCAGCTAAAG	2	0.0760746
cel-mir-244_ls16_wt	29	92	CTCTTTGGTTGTACAAAGTGGTATGGCTCATCGAATAAGCACATACTGCTTTTCAGCTAAAGG	3	0.114112
cel-mir-244_ls16_wt	29	93	CTCTTTGGTTGTACAAAGTGGTATGGCTCATCGAATAAGCACATACTGCTTTTCAGCTAAAGGA	6	0.228224
cel-mir-244_ls16_wt	29	94	CTCTTTGGTTGTACAAAGTGGTATGGCTCATCGAATAAGCACATACTGCTTTTCAGCTAAAGGAA	9	0.342335
cel-mir-244_ls16_wt	29	97	CTCTTTGGTTGTACAAAGTGGTATGGCTCATCGAATAAGCACATACTGCTTTTCAGCTAAAGGAATTG	9	0.342335
cel-mir-244_ls16_wt	29	98	CTCTTTGGTTGTACAAAGTGGTATGGCTCATCGAATAAGCACATACTGCTTTTCAGCTAAAGGAATTGA	2	0.0760746
cel-mir-244_ls16_wt	29	99	CTCTTTGGTTGTACAAAGTGGTATGGCTCATCGAATAAGCACATACTGCTTTTCAGCTAAAGGAATTGAG	2	0.0760746
cel-mir-244_ls16_wt	30	89	TCTTTGGTTGTACAAAGTGGTATGGCTCATCGAATAAGCACATACTGCTTTTCAGCTAA	23	0.874857
cel-mir-244_ls16_wt	30	90	TCTTTGGTTGTACAAAGTGGTATGGCTCATCGAATAAGCACATACTGCTTTTCAGCTAAA	35	1.3313
cel-mir-244_ls16_wt	30	91	TCTTTGGTTGTACAAAGTGGTATGGCTCATCGAATAAGCACATACTGCTTTTCAGCTAAAG	8	0.304298
cel-mir-244_ls16_wt	30	92	TCTTTGGTTGTACAAAGTGGTATGGCTCATCGAATAAGCACATACTGCTTTTCAGCTAAAGG	50	1.90186
cel-mir-244_ls16_wt	30	93	TCTTTGGTTGTACAAAGTGGTATGGCTCATCGAATAAGCACATACTGCTTTTCAGCTAAAGGA	426	16.2039
cel-mir-244_ls16_wt	30	94	TCTTTGGTTGTACAAAGTGGTATGGCTCATCGAATAAGCACATACTGCTTTTCAGCTAAAGGAA	1259	47.8889
cel-mir-244_ls16_wt	30	95	TCTTTGGTTGTACAAAGTGGTATGGCTCATCGAATAAGCACATACTGCTTTTCAGCTAAAGGAAT	17	0.646634
cel-mir-244_ls16_wt	30	97	TCTTTGGTTGTACAAAGTGGTATGGCTCATCGAATAAGCACATACTGCTTTTCAGCTAAAGGAATTG	3	0.114112
cel-mir-244_ls16_wt	30	98	TCTTTGGTTGTACAAAGTGGTATGGCTCATCGAATAAGCACATACTGCTTTTCAGCTAAAGGAATTGA	12	0.456447
cel-mir-244_ls16_wt	30	99	TCTTTGGTTGTACAAAGTGGTATGGCTCATCGAATAAGCACATACTGCTTTTCAGCTAAAGGAATTGAG	3	0.114112
cel-mir-244_ls16_wt	31	89	CTTTGGTTGTACAAAGTGGTATGGCTCATCGAATAAGCACATACTGCTTTTCAGCTAA	1	0.0380373
cel-mir-244_ls16_wt	31	92	CTTTGGTTGTACAAAGTGGTATGGCTCATCGAATAAGCACATACTGCTTTTCAGCTAAAGG	1	0.0380373
cel-mir-244_ls16_wt	31	93	CTTTGGTTGTACAAAGTGGTATGGCTCATCGAATAAGCACATACTGCTTTTCAGCTAAAGGA	6	0.228224
cel-mir-244_ls16_wt	31	94	CTTTGGTTGTACAAAGTGGTATGGCTCATCGAATAAGCACATACTGCTTTTCAGCTAAAGGAA	11	0.41841
cel-mir-244_ls16_wt	32	89	TTTGGTTGTACAAAGTGGTATGGCTCATCGAATAAGCACATACTGCTTTTCAGCTAA	1	0.0380373
cel-mir-244_ls16_wt	32	90	TTTGGTTGTACAAAGTGGTATGGCTCATCGAATAAGCACATACTGCTTTTCAGCTAAA	1	0.0380373
cel-mir-244_ls16_wt	32	91	TTTGGTTGTACAAAGTGGTATGGCTCATCGAATAAGCACATACTGCTTTTCAGCTAAAG	2	0.0760746
cel-mir-244_ls16_wt	32	93	TTTGGTTGTACAAAGTGGTATGGCTCATCGAATAAGCACATACTGCTTTTCAGCTAAAGGA	3	0.114112
cel-mir-244_ls16_wt	32	94	TTTGGTTGTACAAAGTGGTATGGCTCATCGAATAAGCACATACTGCTTTTCAGCTAAAGGAA	8	0.304298
cel-mir-244_ls16_wt	32	97	TTTGGTTGTACAAAGTGGTATGGCTCATCGAATAAGCACATACTGCTTTTCAGCTAAAGGAATTG	2	0.0760746
cel-mir-244_ls16_wt	33	90	TTGGTTGTACAAAGTGGTATGGCTCATCGAATAAGCACATACTGCTTTTCAGCTAAA	1	0.0380373
cel-mir-244_ls16_wt	33	91	TTGGTTGTACAAAGTGGTATGGCTCATCGAATAAGCACATACTGCTTTTCAGCTAAAG	2	0.0760746
cel-mir-244_ls16_wt	33	93	TTGGTTGTACAAAGTGGTATGGCTCATCGAATAAGCACATACTGCTTTTCAGCTAAAGGA	1	0.0380373
cel-mir-244_ls16_wt	33	94	TTGGTTGTACAAAGTGGTATGGCTCATCGAATAAGCACATACTGCTTTTCAGCTAAAGGAA	10	0.380373
cel-mir-244_ls16_wt	34	90	TGGTTGTACAAAGTGGTATGGCTCATCGAATAAGCACATACTGCTTTTCAGCTAAA	2	0.0760746
cel-mir-244_ls16_wt	34	92	TGGTTGTACAAAGTGGTATGGCTCATCGAATAAGCACATACTGCTTTTCAGCTAAAGG	2	0.0760746
cel-mir-244_ls16_wt	34	93	TGGTTGTACAAAGTGGTATGGCTCATCGAATAAGCACATACTGCTTTTCAGCTAAAGGA	8	0.304298
cel-mir-244_ls16_wt	34	94	TGGTTGTACAAAGTGGTATGGCTCATCGAATAAGCACATACTGCTTTTCAGCTAAAGGAA	15	0.570559
cel-mir-244_ls16_wt	34	97	TGGTTGTACAAAGTGGTATGGCTCATCGAATAAGCACATACTGCTTTTCAGCTAAAGGAATTG	8	0.304298
cel-mir-244_ls16_wt	34	98	TGGTTGTACAAAGTGGTATGGCTCATCGAATAAGCACATACTGCTTTTCAGCTAAAGGAATTGA	1	0.0380373
cel-mir-244_ls16_wt	35	97	GGTTGTACAAAGTGGTATGGCTCATCGAATAAGCACATACTGCTTTTCAGCTAAAGGAATTG	2	0.0760746
cel-mir-244_ls16_wt	35	98	GGTTGTACAAAGTGGTATGGCTCATCGAATAAGCACATACTGCTTTTCAGCTAAAGGAATTGA	1	0.0380373
cel-mir-61_ls16_wt	23	84	CGAGATGGGTTACGGGGCTTAGTCCTTCCTCCGTATGGCAATGACTAGAACCGTTACTCAT	1	0.11325
cel-mir-61_ls16_wt	24	85	GAGATGGGTTACGGGGCTTAGTCCTTCCTCCGTATGGCAATGACTAGAACCGTTACTCATC	1	0.11325
cel-mir-61_ls16_wt	25	80	AGATGGGTTACGGGGCTTAGTCCTTCCTCCGTATGGCAATGACTAGAACCGTTAC	1	0.11325
cel-mir-61_ls16_wt	25	83	AGATGGGTTACGGGGCTTAGTCCTTCCTCCGTATGGCAATGACTAGAACCGTTACTCA	1	0.11325
cel-mir-61_ls16_wt	25	84	AGATGGGTTACGGGGCTTAGTCCTTCCTCCGTATGGCAATGACTAGAACCGTTACTCAT	4	0.453001
cel-mir-61_ls16_wt	25	85	AGATGGGTTACGGGGCTTAGTCCTTCCTCCGTATGGCAATGACTAGAACCGTTACTCATC	3	0.339751
cel-mir-61_ls16_wt	25	88	AGATGGGTTACGGGGCTTAGTCCTTCCTCCGTATGGCAATGACTAGAACCGTTACTCATCTCG	6	0.679502
cel-mir-61_ls16_wt	26	85	GATGGGTTACGGGGCTTAGTCCTTCCTCCGTATGGCAATGACTAGAACCGTTACTCATC	2	0.226501
cel-mir-61_ls16_wt	27	83	ATGGGTTACGGGGCTTAGTCCTTCCTCCGTATGGCAATGACTAGAACCGTTACTCA	1	0.11325
cel-mir-61_ls16_wt	27	85	ATGGGTTACGGGGCTTAGTCCTTCCTCCGTATGGCAATGACTAGAACCGTTACTCATC	5	0.566251
cel-mir-61_ls16_wt	28	80	TGGGTTACGGGGCTTAGTCCTTCCTCCGTATGGCAATGACTAGAACCGTTAC	11	1.24575
cel-mir-61_ls16_wt	28	81	TGGGTTACGGGGCTTAGTCCTTCCTCCGTATGGCAATGACTAGAACCGTTACT	1	0.11325
cel-mir-61_ls16_wt	28	82	TGGGTTACGGGGCTTAGTCCTTCCTCCGTATGGCAATGACTAGAACCGTTACTC	1	0.11325
cel-mir-61_ls16_wt	28	83	TGGGTTACGGGGCTTAGTCCTTCCTCCGTATGGCAATGACTAGAACCGTTACTCA	5	0.566251
cel-mir-61_ls16_wt	28	84	TGGGTTACGGGGCTTAGTCCTTCCTCCGTATGGCAATGACTAGAACCGTTACTCAT	11	1.24575
cel-mir-61_ls16_wt	28	85	TGGGTTACGGGGCTTAGTCCTTCCTCCGTATGGCAATGACTAGAACCGTTACTCATC	800	90.6002
cel-mir-61_ls16_wt	28	86	TGGGTTACGGGGCTTAGTCCTTCCTCCGTATGGCAATGACTAGAACCGTTACTCATCT	1	0.11325
cel-mir-61_ls16_wt	28	88	TGGGTTACGGGGCTTAGTCCTTCCTCCGTATGGCAATGACTAGAACCGTTACTCATCTCG	1	0.11325
cel-mir-61_ls16_wt	29	80	GGGTTACGGGGCTTAGTCCTTCCTCCGTATGGCAATGACTAGAACCGTTAC	3	0.339751
cel-mir-61_ls16_wt	29	85	GGGTTACGGGGCTTAGTCCTTCCTCCGTATGGCAATGACTAGAACCGTTACTCATC	17	1.92525
cel-mir-61_ls16_wt	30	85	GGTTACGGGGCTTAGTCCTTCCTCCGTATGGCAATGACTAGAACCGTTACTCATC	5	0.566251
cel-mir-61_ls16_wt	33	85	TACGGGGCTTAGTCCTTCCTCCGTATGGCAATGACTAGAACCGTTACTCATC	2	0.226501
cel-mir-61_ls19	26	88	CGAGATGGGTTACGGGGCTTAGTCCTTCCTCCGTATGGCAATGACTAGAACCGTTACTCATC	2	0.468384
cel-mir-61_ls19	27	84	GAGATGGGTTACGGGGCTTAGTCCTTCCTCCGTATGGCAATGACTAGAACCGTTACT	1	0.234192
cel-mir-61_ls19	27	88	GAGATGGGTTACGGGGCTTAGTCCTTCCTCCGTATGGCAATGACTAGAACCGTTACTCATC	11	2.57611
cel-mir-61_ls19	27	90	GAGATGGGTTACGGGGCTTAGTCCTTCCTCCGTATGGCAATGACTAGAACCGTTACTCATCTC	2	0.468384
cel-mir-61_ls19	27	91	GAGATGGGTTACGGGGCTTAGTCCTTCCTCCGTATGGCAATGACTAGAACCGTTACTCATCTCG	4	0.936768
cel-mir-61_ls19	27	92	GAGATGGGTTACGGGGCTTAGTCCTTCCTCCGTATGGCAATGACTAGAACCGTTACTCATCTCGA	2	0.468384
cel-mir-61_ls19	28	83	AGATGGGTTACGGGGCTTAGTCCTTCCTCCGTATGGCAATGACTAGAACCGTTAC	13	3.0445
cel-mir-61_ls19	28	84	AGATGGGTTACGGGGCTTAGTCCTTCCTCCGTATGGCAATGACTAGAACCGTTACT	2	0.468384
cel-mir-61_ls19	28	86	AGATGGGTTACGGGGCTTAGTCCTTCCTCCGTATGGCAATGACTAGAACCGTTACTCA	3	0.702576
cel-mir-61_ls19	28	87	AGATGGGTTACGGGGCTTAGTCCTTCCTCCGTATGGCAATGACTAGAACCGTTACTCAT	6	1.40515
cel-mir-61_ls19	28	88	AGATGGGTTACGGGGCTTAGTCCTTCCTCCGTATGGCAATGACTAGAACCGTTACTCATC	11	2.57611
cel-mir-61_ls19	28	89	AGATGGGTTACGGGGCTTAGTCCTTCCTCCGTATGGCAATGACTAGAACCGTTACTCATCT	1	0.234192
cel-mir-61_ls19	28	90	AGATGGGTTACGGGGCTTAGTCCTTCCTCCGTATGGCAATGACTAGAACCGTTACTCATCTC	5	1.17096
cel-mir-61_ls19	28	91	AGATGGGTTACGGGGCTTAGTCCTTCCTCCGTATGGCAATGACTAGAACCGTTACTCATCTCG	303	70.9602
cel-mir-61_ls19	28	92	AGATGGGTTACGGGGCTTAGTCCTTCCTCCGTATGGCAATGACTAGAACCGTTACTCATCTCGA	1	0.234192
cel-mir-61_ls19	29	83	GATGGGTTACGGGGCTTAGTCCTTCCTCCGTATGGCAATGACTAGAACCGTTAC	1	0.234192
cel-mir-61_ls19	29	86	GATGGGTTACGGGGCTTAGTCCTTCCTCCGTATGGCAATGACTAGAACCGTTACTCA	1	0.234192
cel-mir-61_ls19	29	88	GATGGGTTACGGGGCTTAGTCCTTCCTCCGTATGGCAATGACTAGAACCGTTACTCATC	1	0.234192
cel-mir-61_ls19	29	91	GATGGGTTACGGGGCTTAGTCCTTCCTCCGTATGGCAATGACTAGAACCGTTACTCATCTCG	13	3.0445
cel-mir-61_ls19	30	91	ATGGGTTACGGGGCTTAGTCCTTCCTCCGTATGGCAATGACTAGAACCGTTACTCATCTCG	3	0.702576
cel-mir-61_ls19	31	84	TGGGTTACGGGGCTTAGTCCTTCCTCCGTATGGCAATGACTAGAACCGTTACT	1	0.234192
cel-mir-61_ls19	31	88	TGGGTTACGGGGCTTAGTCCTTCCTCCGTATGGCAATGACTAGAACCGTTACTCATC	22	5.15222
cel-mir-61_ls19	31	89	TGGGTTACGGGGCTTAGTCCTTCCTCCGTATGGCAATGACTAGAACCGTTACTCATCT	1	0.234192
cel-mir-61_ls19	31	91	TGGGTTACGGGGCTTAGTCCTTCCTCCGTATGGCAATGACTAGAACCGTTACTCATCTCG	3	0.702576
cel-mir-61_ls19	31	92	TGGGTTACGGGGCTTAGTCCTTCCTCCGTATGGCAATGACTAGAACCGTTACTCATCTCGA	1	0.234192
cel-mir-61_ls19	32	91	GGGTTACGGGGCTTAGTCCTTCCTCCGTATGGCAATGACTAGAACCGTTACTCATCTCG	1	0.234192
cel-mir-61_ls19	33	91	GGTTACGGGGCTTAGTCCTTCCTCCGTATGGCAATGACTAGAACCGTTACTCATCTCG	1	0.234192
cel-mir-61_ls19	35	84	TTACGGGGCTTAGTCCTTCCTCCGTATGGCAATGACTAGAACCGTTACT	1	0.234192
cel-mir-61_ls19	35	91	TTACGGGGCTTAGTCCTTCCTCCGTATGGCAATGACTAGAACCGTTACTCATCTCG	1	0.234192
cel-mir-61_ls19	36	88	TACGGGGCTTAGTCCTTCCTCCGTATGGCAATGACTAGAACCGTTACTCATC	1	0.234192
cel-mir-61_ls19	36	90	TACGGGGCTTAGTCCTTCCTCCGTATGGCAATGACTAGAACCGTTACTCATCTC	1	0.234192
cel-mir-61_ls19	36	91	TACGGGGCTTAGTCCTTCCTCCGTATGGCAATGACTAGAACCGTTACTCATCTCG	7	1.63934
